# Supplementary material for: Spatial analysis of recurrent glioblastoma reveals perivascular niche organization
Source: JCI Insight. 2024 May 23;9(12):e179853. doi: 10.1172/jci.insight.179853 (PMC11383164; doi:10.1172/jci.insight.179853)
Supplement: Supplemental table 1 [file jciinsight-9-179853-s195.xlsx]

## Sheet: Sheet1
Supplemental Table 1. Matched primary and recurrent GBM cohort details.
	Sex	Tumor location	Age at diagnosis (years)	Initial treatment (prior to second surgery)	Time to recurrence (days)	Time to 2nd recurrence (days)	Dime to death or last follow-up	Death
CASE 1	Female	Left frontal	49	radiation/temozolomide; Bevacizumab / temozolomide	563		926	Yes
CASE 2	Male	Right frontal	62	radiation/temozolomide	287		523	No
CASE 3	Female	Left frontal	56	radiation/temozolomide	340		546	Yes
CASE 4	Male	Right frontal	77	radiation/temozolomide	245		368	Yes
CASE 5	Male	Right parietal	65	radiation/temozolomide	3255		3629	Yes
CASE 6	Male	Right frontal	56	radiation/temozolomide; velaparib vs. placebo (clinical trial)	797		1080	Yes
CASE 7	Male	Right temporal	52	radiation/temozolomide	742	986	1238	Yes
CASE 8	Female	Right occipital	53	radiation/temozolomide	1098		1621	Yes
CASE 9	Female	Right parietal	61	radiation/temozolomide; bevacizumab	770		924	No
CASE 10	Male	Left parietal	61	selinexor	177			Yes
