# Supplementary material for: Spatial analysis of recurrent glioblastoma reveals perivascular niche organization
Source: JCI Insight. 2024 May 23;9(12):e179853. doi: 10.1172/jci.insight.179853 (PMC11383164; doi:10.1172/jci.insight.179853)
Supplement: Supplemental table 2 [file jciinsight-9-179853-s196.xlsx]

## Sheet: Sheet1
Supplemental Table 2. Single cell classification criteria.
Genotypes
INPUT				OUTPUT
CDK4_Segment_Count	EGFR_Segment_Count	PDGFRA_Segment_Count	Math_Percent (in any or all Math_Percent columns)	Cell Type
<6	<6	<6	<7	No Amplifications
<6	<6	≥6	<7	PDGFRA Amplified
<6	≥6	<6	<7	EGFR Amplified
<6	≥6	≥6	<7	EGFR, PDGFRA Amplified
≥6	<6	<6	<7	CDK4 Amplified
≥6	<6	≥6	<7	CDK4, PDGFRA Amplified
≥6	≥6	<6	<7	CDK4, EGFR Amplified
≥6	≥6	≥6	<7	CDK4, EGFR, PDGFRA Amplified
<6	<6	<6	≥7	Equivocal Amplification (per probe)
Phenotypes
INPUT					OUTPUT
Children_TERT_C228T_Segment_Count	Parent_CD31_Segment	Parent_CD45RO_Segment	Parent_HIF1a_Segment	Amplificaiton Status (any oncogene)	Cell Type
0	0	0	0	0	No Signal
0	0	0	1	0	Hypoxic Cell
0	0	1	0	0	Immune Cell
0	0	1	1	0	Hypoxic Immune Cell
0	1	0	0	0	Endothelial Cell
0	1	0	1	0	Hypoxic Endothelial Cell
0	1	1	0	0	Immune Cell
0	1	1	1	0	Hypoxic Immune Cell
1	0	0	0	any	TERT Mutant GBM Cell
1	0	0	1	any	Hypoxic TERT Mutant GBM Cell
1	0	1	0	any	N/A
1	0	1	1	any	N/A
1	1	0	0	any	TERT Mutant GBM Cell, EC Mimicry
1	1	0	1	any	Hypoxic TERT Mutant Cell, EC Mimicry
1	1	1	0	any	N/A
1	1	1	1	any	N/A
0	0	0	0	Amplifed	GBM Cell, C228T wt
0	0	0	1	Amplifed	Hypoxic GBM Cell, C228T wt
0	0	1	0	Amplifed	N/A
0	0	1	1	Amplifed	N/A
0	1	0	0	Amplifed	GBM Cell, C228T wt, EC Mimicry
0	1	0	1	Amplifed	Hypoxic GBM Cell, C228T wt, EC Mimicry
0	1	1	0	Amplifed	N/A
0	1	1	1	Amplifed	N/A
Invalid classes
INPUT						OUTPUT
Children_TERT_C228T_Segment_Count	Parent_CD31_Segment	Parent_CD45RO_Segment	Parent_HIF1a_Segment	Children_ONCOGENES_Segment_Count	Math_Percent (in any or all columns)	Cell Type
1	0	1	0		any	N/A, TERT Mutant Immune Cell
1	0	1	1		any
1	1	1	0		any
1	1	1	1		any
0	0	1	0	≥6	any	N/A, Oncogene Amplification in Immune Cell
0	0	1	1	≥6	any
0	1	1	0	≥6	any
0	1	1	1	≥6	any
0	0	1	0	<6	≥7
0	0	1	1	<6	≥7
0	1	1	0	<6	≥7
0	1	1	1	<6	≥7
