# Supplementary material for: Spatial analysis of recurrent glioblastoma reveals perivascular niche organization
Source: JCI Insight. 2024 May 23;9(12):e179853. doi: 10.1172/jci.insight.179853 (PMC11383164; doi:10.1172/jci.insight.179853)
Supplement: Supplemental table 3 [file jciinsight-9-179853-s197.xlsx]

## Sheet: Sheet1
Supplemental Table 3. Frequencies of cells with distinct genotype and phenotype across tumor areas.
Case ID	Primary or Recurrent	Block ID	Region (FOV)	No amp	PDGFRA amp	EGFR amp	CDK4 amp	PDGFRA + EGFR amp	CDK4 + PDGFRA amp	CDK4 + EGFR amp	CDK4 + EGFR + PDGFRA amp	TOTAL_HYPOXIC	HYPOXIA_PERCENT	Unclassified TME	Hypoxic Unclassified TME	Immune	Hypoxic Immune	Total_Immune	Endothelial	Hypoxic Endothelial	Total_Endothelial	EC Mimicry Tumor Cell	Hypoxic EC Mimicry Tumor Cell	Total_ECMimicry	Tumor Cell	Hypoxic Tumor Cell	Total_TumorCell_woEC	Total_TumorCell_wEC	TERT C228T wt	TERT C228T mut	TERT_MUT_TOTAL_PERCENT	TERT_MUT_TUMORCELL_PERCENT	Genotype_TSNE	Phenotype_TSNE	TERT_MUT_TSNE	Reflectance_primary	Reflectance_secondary	Reflectance_Merged
1	Prim	A1	1	70.3704	0	0	14.0741	0	0	14.8148	0.740741	68.8889	51.0288	21.4815	34.0741	1.48148	0.740741	2.22222	5.18519	0.740741	5.92593	0	2.96296	2.96296	2.96296	30.3704	33.3333	36.2963	91.8519	8.14815	8.14815	22.449	2	4	0	MOSSY		MOSSY
1	Prim	A1	2	51.8182	0	23.6364	2.72727	1.81818	0	19.0909	0.909091	60	54.5455	19.0909	9.09091	0	2.72727	2.72727	1.81818	2.72727	4.54545	3.63636	14.5455	18.1818	15.4545	30.9091	46.3636	64.5455	54.5455	45.4545	45.4545	70.4225	3	4	0	STRINGY	MOSSY	STRINGYMOSSY
1	Prim	A1	3	62.406	0	0	33.8346	0	1.50376	0.75188	1.50376	35.3383	26.5702	27.0677	7.5188	0	0	0	5.26316	7.5188	12.782	6.76692	10.5263	17.2932	25.5639	9.77444	35.3383	52.6316	75.9398	24.0602	24.0602	45.7143	2	2	0	STRINGY	MOSSY	STRINGYMOSSY
1	Prim	A1	4	57.9882	0	4.73373	13.0178	0	0	23.6686	0.591716	74.5562	44.1161	12.426	30.7692	0	0.591716	0.591716	0.591716	1.77515	2.36686	0.591716	5.32544	5.91716	11.8343	36.0947	47.929	53.8462	79.8817	20.1183	20.1183	37.3626	2	4	0	MOSSY	STRINGY	MOSSYSTRINGY
1	Prim	A1	5	71.7241	1.37931	3.44828	13.1034	0	0	10.3448	0	66.2069	45.6599	24.8276	33.1034	0	0	0	2.06897	2.06897	4.13793	0	2.75862	2.75862	6.89655	28.2759	35.1724	37.931	83.4483	16.5517	16.5517	43.6364	2	4	0	MOSSY	STRINGY	MOSSYSTRINGY
1	Recu	B1	1	66.4286	0	0	32.1429	0	0	0	1.42857	20	14.2857	18.5714	2.14286	0	0.714286	0.714286	3.57143	0	3.57143	11.4286	5.71429	17.1429	46.4286	11.4286	57.8571	75	37.8571	62.1429	62.1429	82.8571	2	2	0	STRINGY	MOSSY	STRINGYMOSSY
1	Recu	B1	2	58.5185	0	1.48148	14.0741	0.740741	0	25.1852	0	41.4815	30.727	32.5926	11.8519	1.48148	0.740741	2.22222	0	1.48148	1.48148	0.740741	1.48148	2.22222	23.7037	25.9259	49.6296	51.8519	75.5556	24.4444	24.4444	47.1429	2	4	0	STRINGY	MOSSY	STRINGYMOSSY
1	Recu	B1	3	70.1299	0	0	15.5844	0	0	8.44156	5.84416	98.7013	64.0918	0	30.5195	0.649351	4.54545	5.19481	0	7.79221	7.79221	0	20.1299	20.1299	0.649351	35.7143	36.3636	56.4935	62.3377	37.6623	37.6623	66.6667	2	4	0	MOSSY		MOSSY
1	Recu	B1	4	85	1.42857	0	11.4286	0	2.14286	0	0	15.7143	11.2245	25	2.85714	0.714286	0	0.714286	12.1429	2.14286	14.2857	15	2.85714	17.8571	31.4286	7.85714	39.2857	57.1429	55	45	45	78.75	2	2	0	MOSSY		MOSSY
1	Recu	B1	5	62.9921	0	0	36.2205	0.787402	0	0	0	9.44882	7.44001	36.2205	2.3622	0	0.787402	0.787402	4.72441	3.14961	7.87402	2.3622	0.787402	3.14961	47.2441	2.3622	49.6063	52.7559	78.7402	21.2598	21.2598	40.2985	2	2	0	STRINGY	MOSSY	STRINGYMOSSY
2	Prim	B3	1	30.2128	2.12766	35.7447	2.12766	0.425532	0	28.9362	0.425532	8.93617	3.80263	20.8511	1.2766	0.425532	0	0.425532	7.23404	0	7.23404	1.70213	0	1.70213	60.8511	7.65957	68.5106	70.2128	98.7234	1.2766	1.2766	1.81818	3	5	1	MOSSY		MOSSY
2	Prim	B3	2	14.7541	6.01093	8.19672	2.73224	1.0929	0	63.9344	3.27869	3.82514	2.09024	10.3825	0	0	0	0	2.73224	0	2.73224	7.10383	0.546448	7.65027	75.9563	3.27869	79.235	86.8852	96.7213	3.27869	3.27869	3.77358	3	5	2	MOSSY		MOSSY
2	Prim	B3	3	21.6216	0	3.6036	12.6126	0	0.900901	59.4595	1.8018	9.90991	8.92785	11.7117	0	0	0	0	6.30631	0.900901	7.20721	16.2162	6.30631	22.5225	55.8559	2.7027	58.5586	81.0811	90.0901	9.90991	9.90991	12.2222	3	2	0	MOSSY		MOSSY
2	Prim	B3	4	27.4725	7.14286	15.9341	4.94505	0	0.549451	37.9121	6.04396	15.3846	8.45309	19.7802	1.0989	0	0.549451	0.549451	4.94505	1.0989	6.04396	10.989	3.84615	14.8352	48.9011	8.79121	57.6923	72.5275	95.6044	4.3956	4.3956	6.06061	3	2	2	MOSSY		MOSSY
2	Prim	B3	5	20.1613	1.6129	27.4194	0.806452	0.806452	0	48.3871	0.806452	12.9032	10.4058	12.0968	0.806452	0	0	0	5.64516	0	5.64516	4.83871	1.6129	6.45161	64.5161	10.4839	75	81.4516	93.5484	6.45161	6.45161	7.92079	3	2	0	MOSSY		MOSSY
2	Recu	A1	1	50.7246	0.724638	19.5652	10.1449	0	0.724638	15.942	2.17391	3.62319	2.6255	41.3043	0	1.44928	0.724638	2.17391	0.724638	0	0.724638	2.89855	2.17391	5.07246	50	0.724638	50.7246	55.7971	84.7826	15.2174	15.2174	27.2727	3	2	0	MOSSY		MOSSY
2	Recu	A1	2	34.4444	0	24.4444	22.2222	0	0	15.5556	3.33333	10	11.1111	25.5556	0	0	1.11111	1.11111	2.22222	0	2.22222	5.55556	4.44444	10	56.6667	4.44444	61.1111	71.1111	68.8889	31.1111	31.1111	43.75	3	2	0	STRINGY		STRINGY
2	Recu	A1	3	36.7521	2.5641	23.0769	5.12821	2.5641	0	23.0769	6.83761	23.0769	19.7239	23.0769	0	4.2735	4.2735	8.54701	0	0	0	1.7094	7.69231	9.40171	47.8632	11.1111	58.9744	68.3761	77.7778	22.2222	22.2222	32.5	3	2	0	STRINGY	MOSSY	STRINGYMOSSY
2	Recu	A1	4	35.1064	5.31915	13.8298	8.51064	1.06383	2.12766	25.5319	8.51064	13.8298	14.7125	28.7234	0	3.19149	0	3.19149	1.06383	0	1.06383	5.31915	9.57447	14.8936	47.8723	4.25532	52.1277	67.0213	87.234	12.766	12.766	19.0476	3	2	0	STRINGY	SPOTTY	STRINGYSPOTTY
2	Recu	A1	5	84.5638	0.671141	6.71141	5.36913	2.01342	0	0.671141	0	9.39597	6.30602	67.1141	0	0.671141	0.671141	1.34228	0	0.671141	0.671141	1.34228	3.3557	4.69799	21.4765	4.69799	26.1745	30.8725	75.8389	24.1611	24.1611	78.2609	1	1	0	SPOTTY	STRINGY	SPOTTYSTRINGY
3	Prim	B2	1	62.6582	0.316456	6.01266	17.7215	0	2.21519	8.5443	2.53165	2.21519	0.701009	24.3671	0	0	0	0	0	0	0	7.27848	0.632911	7.91139	66.1392	1.58228	67.7215	75.6329	29.1139	70.8861	70.8861	93.7238	1	5	3	MOSSY	SPOTTY	MOSSYSPOTTY
3	Prim	B2	2	78.9474	0.350877	10.5263	5.96491	0	1.40351	2.10526	0.701754	0	0	18.5965	0	0	0	0	0	0	0	4.21053	0	4.21053	77.193	0	77.193	81.4035	19.6491	80.3509	80.3509	98.7069	0	5	3	MOSSY		MOSSY
3	Prim	B2	3	69.7297	0.27027	20.2703	3.78378	0	0	5.94595	0	0.810811	0.219138	46.2162	0.540541	0.27027	0	0.27027	1.08108	0	1.08108	1.08108	0	1.08108	50.5405	0.27027	50.8108	51.8919	58.1081	41.8919	41.8919	80.7292	0	5	3	MOSSY		MOSSY
3	Prim	B2	4	44.5274	0	53.4826	0.746269	0	0	0.995025	0.248756	19.1542	4.76473	23.3831	3.48259	0	0	0	0.497512	0	0.497512	1.49254	0.746269	2.23881	55.4726	14.9254	70.398	72.6368	42.7861	57.2139	57.2139	78.7671	1	5	3	MOSSY	SPOTTY	MOSSYSPOTTY
3	Prim	B2	5	80.3636	0.727273	18.5455	0.363636	0	0	0	0	0.363636	0.132231	42.5455	0	0	0	0	1.81818	0	1.81818	1.81818	0.363636	2.18182	53.4545	0	53.4545	55.6364	50.9091	49.0909	49.0909	88.2353	0	5	3	MOSSY		MOSSY
3	Recu	A1	1	96.8198	0	2.12014	0.706714	0	0	0.353357	0	63.2509	22.3501	33.2155	52.2968	0.706714	2.4735	3.18021	2.4735	5.30035	7.77385	0	0.706714	0.706714	0.353357	2.4735	2.82686	3.53357	99.6466	0.353357	0.353357	10	0	4	1	MOSSY	SPOTTY	MOSSYSPOTTY
3	Recu	A1	2	88.6686	0	2.26629	3.68272	0	0	5.38244	0	45.8924	13.0007	49.5751	35.9773	0.566572	1.69972	2.26629	0.566572	0.283286	0.849858	0.283286	0.283286	0.566572	3.11615	7.64873	10.7649	11.3314	98.5836	1.41643	1.41643	12.5	0	0	1	MOSSY		MOSSY
3	Recu	A1	3	70.3297	0.549451	0	24.1758	0	0.549451	4.3956	0	83.5165	45.8882	10.4396	43.4066	0	0	0	0	1.0989	1.0989	1.64835	2.1978	3.84615	4.3956	36.8132	41.2088	45.0549	78.5714	21.4286	21.4286	47.561	2	4	0	MOSSY		MOSSY
3	Recu	A1	4	78.972	0	4.6729	5.14019	0	0	11.215	0	57.0093	26.6399	33.1776	29.9065	0.934579	2.80374	3.73832	0	0	0	0	2.80374	2.80374	8.8785	21.4953	30.3738	33.1776	80.3738	19.6262	19.6262	59.1549	1	4	2	SPOTTY	MOSSY	SPOTTYMOSSY
3	Recu	A1	5	96.7509	0.361011	0	2.16606	0.361011	0	0	0.361011	46.5704	16.8124	48.3755	37.1841	3.2491	4.69314	7.94224	1.44404	1.44404	2.88809	0.361011	1.44404	1.80505	0	1.80505	1.80505	3.61011	98.1949	1.80505	1.80505	50	0	1	1	SPOTTY	MOSSY	SPOTTYMOSSY
4	Prim	B1	1	61.0778	1.79641	0	31.1377	0	5.98802	0	0	6.58683	3.94421	42.515	0.598802	10.1796	2.39521	12.5749	2.99401	0	2.99401	12.5749	1.1976	13.7725	25.1497	2.39521	27.5449	41.3174	90.4192	9.58084	9.58084	23.1884	2	3	2	MOSSY		MOSSY
4	Prim	B1	2	97.8632	0.42735	0	1.7094	0	0	0	0	26.4957	11.323	52.5641	8.11966	8.11966	10.6838	18.8034	8.11966	0.854701	8.97436	4.2735	5.12821	9.40171	0.42735	1.7094	2.13675	11.5385	90.1709	9.82906	9.82906	85.1852	0	1	2	MOSSY		MOSSY
4	Prim	B1	3	87.1658	0.534759	0	9.62567	0.534759	0	2.13904	0	2.6738	1.42984	62.5668	0.534759	1.06952	0.534759	1.60428	14.4385	0	14.4385	11.2299	1.60428	12.8342	8.02139	0	8.02139	20.8556	87.7005	12.2995	12.2995	58.9744	1	1	2	MOSSY		MOSSY
4	Prim	B1	4	79.8851	11.4943	0	1.14943	0.574713	0	3.44828	3.44828	31.0345	17.8359	38.5057	7.47126	14.9425	11.4943	26.4368	6.32184	0	6.32184	1.14943	5.17241	6.32184	8.04598	6.89655	14.9425	21.2644	94.2529	5.74713	5.74713	27.027	1	3	2	MOSSY	SPOTTY	MOSSYSPOTTY
4	Prim	B1	5	82.716	0.823045	0	12.3457	0	0	3.7037	0.411523	4.52675	1.86286	60.0823	0.411523	7.81893	2.46914	10.2881	11.9342	0	11.9342	2.88066	0	2.88066	12.7572	1.64609	14.4033	17.284	99.5885	0.411523	0.411523	2.38095	1	1	1	MOSSY		MOSSY
4	Recu	B2	1	99.0099	0.990099	0	0	0	0	0	0	1.9802	1.96059	82.1782	0	2.9703	0.990099	3.9604	9.90099	0	9.90099	0.990099	0.990099	1.9802	1.9802	0	1.9802	3.9604	97.0297	2.9703	2.9703	75	2	1	0	STRINGY	MOSSY	STRINGYMOSSY
4	Recu	B2	2	92.517	0	1.36054	3.7415	0	0	2.04082	0.340136	0.680272	0.231385	87.7551	0	1.02041	0.340136	1.36054	2.04082	0	2.04082	0.680272	0	0.680272	7.82313	0.340136	8.16327	8.84354	97.619	2.38095	2.38095	26.9231	0	0	1	MOSSY		MOSSY
4	Recu	B2	3	76.1111	0.555556	15	0.555556	0	0	7.22222	0.555556	0.555556	0.308642	70	0	0	0	0	6.11111	0	6.11111	6.66667	0	6.66667	16.6667	0.555556	17.2222	23.8889	100	0	0	0	1	1	2	MOSSY		MOSSY
4	Recu	B2	4	94.4444	0.925926	2.77778	0.925926	0	0	0.925926	0	0	0	85.1852	0	2.77778	0	2.77778	0.925926	0	0.925926	4.62963	0	4.62963	6.48148	0	6.48148	11.1111	94.4444	5.55556	5.55556	50	2	1	0	STRINGY	SPOTTY	STRINGYSPOTTY
4	Recu	B2	5	62.7551	0.510204	34.1837	1.02041	0	0	1.53061	0	3.06122	1.56185	48.4694	0	2.55102	1.02041	3.57143	8.16327	0	8.16327	5.10204	2.04082	7.14286	32.6531	0	32.6531	39.7959	93.3673	6.63265	6.63265	16.6667	1	3	2	STRINGY		STRINGY
5	Prim	B3	1	99.661	0	0	0.338983	0	0	0	0	4.0678	1.37891	89.1525	0.677966	0	2.71186	2.71186	6.44068	0.338983	6.77966	0	0	0	0.338983	0.338983	0.677966	0.677966	99.661	0.338983	0.338983	50	0	0	1	MOSSY		MOSSY
5	Prim	B3	2	96.8153	0	3.18471	0	0	0	0	0	0.636943	0.405696	93.6306	0	1.27389	0.636943	1.91083	1.27389	0	1.27389	0	0	0	3.18471	0	3.18471	3.18471	100	0	0	0	1	1	2	MOSSY		MOSSY
5	Prim	B3	3	93.9189	0	1.35135	4.05405	0	0	0.675676	0	10.8108	7.3046	80.4054	1.35135	0	2.02703	2.02703	4.05405	5.40541	9.45946	1.35135	0	1.35135	3.37838	2.02703	5.40541	6.75676	99.3243	0.675676	0.675676	10	1	1	2	MOSSY		MOSSY
5	Prim	B3	4	97.9381	0	1.03093	0	0	0	1.03093	0	5.15464	5.31406	76.2887	1.03093	0	2.06186	2.06186	11.3402	0	11.3402	0	2.06186	2.06186	7.21649	0	7.21649	9.27835	90.7216	9.27835	9.27835	100	2	3	0	STRINGY	MOSSY	STRINGYMOSSY
5	Prim	B3	5	89.8551	0	1.44928	6.52174	0	0	1.44928	0.724638	8.69565	6.3012	76.8116	0.724638	3.62319	2.17391	5.7971	3.62319	0.724638	4.34783	1.44928	2.17391	3.62319	5.7971	2.89855	8.69565	12.3188	96.3768	3.62319	3.62319	29.4118	1	1	2	MOSSY	SPOTTY	MOSSYSPOTTY
5	Recu	A2	1	100	0	0	0	0	0	0	0	10.3659	6.32064	60.9756	3.65854	0	1.82927	1.82927	7.31707	1.82927	9.14634	5.4878	3.04878	8.53659	15.8537	0	15.8537	24.3902	75.6098	24.3902	24.3902	100	1	1	0	STRINGY	MOSSY	STRINGYMOSSY
5	Recu	A2	2	90.0709	0	9.21986	0	0.70922	0	0	0	13.4752	9.55686	32.6241	0	0.70922	8.51064	9.21986	14.8936	0	14.8936	2.83688	2.83688	5.67376	35.461	2.12766	37.5887	43.2624	58.156	41.844	41.844	96.7213	1	2	0	SPOTTY	MOSSY	SPOTTYMOSSY
5	Recu	A2	3	63.5897	0	3.07692	25.1282	0.512821	1.02564	3.07692	3.58974	16.9231	8.6785	38.4615	0.512821	4.61538	2.05128	6.66667	16.4103	0	16.4103	7.17949	3.07692	10.2564	16.4103	11.2821	27.6923	37.9487	93.3333	6.66667	6.66667	17.5676	2	3	2	MOSSY		MOSSY
5	Recu	A2	4	76.3158	0	10.5263	6.57895	0	0	5.92105	0.657895	9.21053	6.05956	42.1053	0	0.657895	0.657895	1.31579	13.1579	0	13.1579	2.63158	6.57895	9.21053	32.2368	1.97368	34.2105	43.4211	72.3684	27.6316	27.6316	63.6364	2	2	0	STRINGY		STRINGY
5	Recu	A2	5	55.3846	0	7.69231	22.3077	0	0	13.0769	1.53846	10	7.69231	40	0	0.769231	2.30769	3.07692	6.92308	1.53846	8.46154	10.7692	3.84615	14.6154	31.5385	2.30769	33.8462	48.4615	85.3846	14.6154	14.6154	30.1587	2	2	0	STRINGY		STRINGY
6	Prim	A1	1	96.1929	0	3.80711	0	0	0	0	0	0.253807	0.064418	92.132	0.253807	0.253807	0	0.253807	3.5533	0	3.5533	0	0	0	3.80711	0	3.80711	3.80711	100	0	0	0	0	0	1	MOSSY		MOSSY
6	Prim	A1	2	66.5803	0	18.1347	3.10881	0	0	12.1762	0	10.8808	2.81887	57.2539	3.88601	0.777202	0	0.777202	3.10881	1.5544	4.66321	0.259067	0.518135	0.777202	27.7202	4.92228	32.6425	33.4197	100	0	0	0	0	0	1	MOSSY		MOSSY
6	Prim	A1	3	92.161	0	5.08475	0.847458	0	0	1.90678	0	65.678	13.9148	27.3305	57.839	0.211864	0.847458	1.05932	4.23729	1.69492	5.9322	0.423729	0.423729	0.847458	2.11864	4.87288	6.99153	7.83898	100	0	0	0	0	4	1	SPOTTY	MOSSY	SPOTTYMOSSY
6	Prim	A1	4	52.7132	0	14.7287	8.91473	0	0	23.2558	0.387597	45.3488	17.5771	29.4574	18.9922	0	0.387597	0.387597	2.32558	1.55039	3.87597	3.87597	2.32558	6.20155	18.9922	22.093	41.0853	47.2868	99.2248	0.775194	0.775194	1.63934	1	4	1	MOSSY		MOSSY
6	Prim	A1	5	97.2393	0	2.45399	0	0	0	0.306748	0	2.14724	0.658662	87.1166	0	4.60123	1.53374	6.13497	3.98773	0	3.98773	0	0	0	2.14724	0.613497	2.76074	2.76074	100	0	0	0	0	0	1	SPOTTY		SPOTTY
6	Recu	B1	1	79.2947	0	4.77816	8.53242	0	0	7.39477	0	18.2025	2.07082	56.9966	12.4005	4.32309	0.455063	4.77816	1.25142	0.227531	1.47895	2.27531	0.568828	2.84414	16.9511	4.55063	21.5017	24.3458	92.719	7.281	7.281	29.9065	0	0	1	MOSSY		MOSSY
6	Recu	B1	2	65.1596	0	0.797872	29.2553	0.531915	0	2.65957	1.59574	40.6915	10.8222	24.2021	14.6277	0.531915	0.797872	1.32979	0.797872	0.265957	1.06383	3.45745	2.65957	6.11702	30.3191	22.3404	52.6596	58.7766	58.2447	41.7553	41.7553	71.0407	0	5	3	MOSSY		MOSSY
6	Recu	B1	3	69.4118	0	1.41176	18.3529	0	0	10.8235	0	12.7059	2.98962	42.5882	4.94118	5.17647	1.64706	6.82353	0.235294	0.235294	0.470588	8	1.17647	9.17647	31.2941	4.70588	36	45.1765	74.1176	25.8824	25.8824	57.2917	0	5	1	MOSSY		MOSSY
6	Recu	B1	4	63.7413	0	1.61663	26.097	0	0	8.54503	0	9.93072	2.29347	50.1155	5.31178	2.30947	0.461894	2.77136	1.15473	0	1.15473	3.69515	0.230947	3.9261	32.7945	3.9261	36.7206	40.6467	92.3788	7.62125	7.62125	18.75	0	0	1	MOSSY		MOSSY
6	Recu	B1	5	75.6487	0	1.99601	11.1776	0.399202	0.199601	8.58283	1.99601	14.9701	2.98804	49.1018	7.38523	7.58483	0.998004	8.58283	1.59681	0	1.59681	10.1796	3.79242	13.9721	16.5669	2.79441	19.3613	33.3333	79.0419	20.9581	20.9581	62.8743	0	0	1	MOSSY	SPOTTY	MOSSYSPOTTY
7	Prim	A5	1	100	0	0	0	0	0	0	0	0	0	94.9495	0	5.05051	0	5.05051	0	0	0	0	0	0	0	0	0	0	100	0	0	0	0	0	1	MOSSY		MOSSY
7	Prim	A5	2	95.3271	0	0.311526	3.42679	0.311526	0	0.623053	0	1.86916	0.582292	77.5701	1.24611	5.919	0	5.919	9.34579	0.311526	9.65732	0.623053	0	0.623053	4.6729	0.311526	4.98442	5.60748	99.0654	0.934579	0.934579	16.6667	0	0	1	MOSSY		MOSSY
7	Prim	A5	3	97.9592	0	1.63265	0	0	0	0.408163	0	19.5918	7.99667	75.5102	16.7347	0.408163	0.408163	0.816327	2.85714	1.63265	4.4898	0	0.816327	0.816327	1.63265	0	1.63265	2.44898	99.5918	0.408163	0.408163	16.6667	0	0	1	MOSSY		MOSSY
7	Prim	A5	4	99.5851	0	0	0	0	0	0.414938	0	0	0	90.4564	0	5.80913	0	5.80913	3.3195	0	3.3195	0	0	0	0.414938	0	0.414938	0.414938	100	0	0	0	0	0	1	MOSSY		MOSSY
7	Prim	A5	5	99.723	0	0	0	0.277008	0	0	0	1.66205	0.460402	92.7978	1.38504	3.87812	0.277008	4.15512	0.831025	0	0.831025	0	0	0	0.831025	0	0.831025	0.831025	99.446	0.554017	0.554017	66.6667	0	0	1	MOSSY		MOSSY
7	Recu	A1	1	86.7725	0	1.5873	8.99471	0	0	2.6455	0	3.1746	1.67968	76.1905	0.529101	2.6455	1.0582	3.7037	2.6455	0	2.6455	2.6455	0.529101	3.1746	12.6984	1.0582	13.7566	16.9312	93.1217	6.87831	6.87831	40.625	1	1	2	MOSSY	STRINGY	MOSSYSTRINGY
7	Recu	A1	2	99.0132	0	0	0	0	0	0.986842	0	24.3421	8.00727	67.4342	17.1053	1.97368	0.986842	2.96053	1.64474	0.657895	2.30263	0.657895	1.97368	2.63158	3.94737	3.61842	7.56579	10.1974	89.8026	10.1974	10.1974	100	0	0	1	STRINGY	MOSSY	STRINGYMOSSY
7	Recu	A1	3	91.4773	0.852273	2.27273	0.568182	1.42045	0	2.27273	1.13636	1.98864	0.564954	76.9886	0	7.38636	0.284091	7.67045	5.11364	0	5.11364	1.98864	0.284091	2.27273	6.53409	1.42045	7.95455	10.2273	98.0114	1.98864	1.98864	19.4444	0	0	1	STRINGY		STRINGY
7	Recu	A1	4	78.5016	0.325733	13.355	3.58306	0.977199	0	2.60586	0.651466	8.46906	2.75865	63.5179	1.9544	2.9316	1.30293	4.23453	7.49186	0.325733	7.81759	1.9544	1.30293	3.25733	15.6352	3.58306	19.2182	22.4756	98.0456	1.9544	1.9544	8.69565	0	0	1	STRINGY	MOSSY	STRINGYMOSSY
7	Recu	A1	5	97.8261	0	1.08696	0	1.08696	0	0	0	1.63043	0.886106	90.2174	0.543478	0.543478	1.08696	1.63043	5.43478	0	5.43478	0	0	0	2.17391	0	2.17391	2.17391	100	0	0	0	1	1	2	STRINGY	MOSSY	STRINGYMOSSY
8	Prim	B2	1	76.1905	0	21.4286	0.595238	0	0	1.19048	0.595238	2.97619	1.77154	63.0952	0	5.35714	1.19048	6.54762	4.7619	0	4.7619	2.38095	0	2.38095	21.4286	1.78571	23.2143	25.5952	98.2143	1.78571	1.78571	6.97674	1	1	2	STRINGY	MOSSY	STRINGYMOSSY
8	Prim	B2	2	67.0732	0	28.0488	2.43902	0	0	1.82927	0.609756	6.70732	4.08983	40.8537	0.609756	7.92683	1.82927	9.7561	12.1951	0.609756	12.8049	5.4878	0.609756	6.09756	26.8293	3.04878	29.878	35.9756	95.7317	4.26829	4.26829	11.8644	2	3	2	STRINGY		STRINGY
8	Prim	B2	3	76.3441	0	23.6559	0	0	0	0	0	2.15054	2.31241	43.0108	1.07527	18.2796	1.07527	19.3548	9.67742	0	9.67742	7.52688	0	7.52688	19.3548	0	19.3548	26.8817	95.6989	4.30108	4.30108	16	2	3	0	STRINGY		STRINGY
8	Prim	B2	4	33.9869	0	18.3007	18.9542	0	0	28.7582	0	14.3791	9.39809	28.1046	2.61438	2.61438	0	2.61438	0.653595	0	0.653595	1.96078	0.653595	2.61438	52.2876	11.1111	63.3987	66.0131	98.6928	1.30719	1.30719	1.9802	3	2	2	MOSSY	STRINGY	MOSSYSTRINGY
8	Prim	B2	5	72.1311	0	24.5902	0	0.819672	0	1.63934	0.819672	1.63934	1.34372	41.8033	0	23.7705	0	23.7705	5.7377	0	5.7377	5.7377	0	5.7377	21.3115	1.63934	22.9508	28.6885	98.3607	1.63934	1.63934	5.71429	2	3	0	STRINGY	MOSSY	STRINGYMOSSY
8	Recu	C1	1	85.4626	0.440529	0.881057	5.28634	1.32159	0	3.0837	3.52423	8.81057	3.88131	76.652	3.52423	0.440529	0	0.440529	2.20264	0.440529	2.64317	2.20264	4.40529	6.60793	9.69163	0.440529	10.1322	16.7401	91.63	8.37004	8.37004	50	1	0	2	SPOTTY		SPOTTY
8	Recu	C1	2	66.5272	0	3.76569	18.8285	0	0.83682	7.94979	2.09205	2.51046	1.0504	63.1799	0.83682	0	0	0	2.09205	0	2.09205	5.43933	1.25523	6.69456	26.7782	0.41841	27.1967	33.8912	96.6527	3.34728	3.34728	9.87654	1	1	1	STRINGY	SPOTTY	STRINGYSPOTTY
8	Recu	C1	3	56.5714	1.14286	12	7.42857	1.14286	0	15.4286	6.28571	31.4286	17.9592	35.4286	10.2857	0	1.14286	1.14286	2.28571	1.14286	3.42857	2.28571	9.71429	12	28.5714	9.14286	37.7143	49.7143	78.8571	21.1429	21.1429	42.5287	2	2	0	STRINGY	SPOTTY	STRINGYSPOTTY
8	Recu	C1	4	44.7205	0.931677	16.4596	11.4907	0.621118	0	24.5342	1.24224	27.3292	8.48733	30.1242	6.52174	0.621118	0.621118	1.24224	0.931677	0.621118	1.5528	2.17391	4.34783	6.52174	38.8199	15.2174	54.0373	60.559	85.7143	14.2857	14.2857	23.5897	1	5	1	STRINGY	SPOTTY	STRINGYSPOTTY
8	Recu	C1	5	34.9206	1.0582	15.3439	11.6402	0	0	35.4497	1.5873	18.5185	9.79816	26.455	1.5873	1.0582	0.529101	1.5873	1.0582	0.529101	1.5873	4.7619	2.6455	7.40741	48.1481	13.2275	61.3757	68.7831	84.6561	15.3439	15.3439	22.3077	3	2	2	SPOTTY	MOSSY	SPOTTYMOSSY
9	Prim	A1	1	94.8718	0	5.12821	0	0	0	0	0	3.84615	2.46548	76.9231	1.28205	3.20513	0.641026	3.84615	10.2564	0.641026	10.8974	3.20513	0	3.20513	2.5641	1.28205	3.84615	7.05128	97.4359	2.5641	2.5641	36.3636	1	1	2	STRINGY		STRINGY
9	Prim	A1	2	83.7209	2.32558	1.16279	6.97674	1.16279	0	2.32558	2.32558	8.13953	9.46458	58.1395	1.16279	6.97674	0	6.97674	12.7907	1.16279	13.9535	5.81395	4.65116	10.4651	8.13953	1.16279	9.30233	19.7674	91.8605	8.13953	8.13953	41.1765	2	3	0	STRINGY	MOSSY	STRINGYMOSSY
9	Prim	A1	3	89.2857	0	3.57143	3.57143	0.892857	0	2.67857	0	0	0	69.6429	0	12.5	0	12.5	7.14286	0	7.14286	0	0	0	10.7143	0	10.7143	10.7143	100	0	0	0	2	3	0	MOSSY	SPOTTY	MOSSYSPOTTY
9	Prim	A1	4	97.3856	0	0.653595	0	0.653595	0	0	1.30719	5.22876	3.41749	71.2418	1.96078	10.4575	1.96078	12.4183	10.4575	0	10.4575	1.96078	0	1.96078	0.653595	1.30719	1.96078	3.92157	97.3856	2.61438	2.61438	66.6667	1	1	2	STRINGY		STRINGY
9	Prim	A1	5	87.013	0	2.5974	3.8961	0	0	3.8961	2.5974	6.49351	8.43313	72.7273	0	7.79221	3.8961	11.6883	2.5974	0	2.5974	2.5974	0	2.5974	7.79221	2.5974	10.3896	12.987	100	0	0	0	2	3	0	STRINGY	MOSSY	STRINGYMOSSY
9	Recu	A4	1	97.2656	0	1.17188	0.78125	0	0	0.78125	0	1.95312	0.762939	76.9531	0.390625	2.73438	0.78125	3.51562	7.03125	0	7.03125	1.17188	0.390625	1.5625	10.1562	0.390625	10.5469	12.1094	89.8438	10.1562	10.1562	83.871	0	0	1	SPOTTY	MOSSY	SPOTTYMOSSY
9	Recu	A4	2	78.3784	0	6.48649	3.78378	1.62162	0	8.10811	1.62162	6.48649	3.50621	65.4054	2.16216	4.32432	0.540541	4.86486	5.40541	0	5.40541	2.16216	0.540541	2.7027	16.2162	3.24324	19.4595	22.1622	98.9189	1.08108	1.08108	4.87805	1	1	2	SPOTTY	MOSSY	SPOTTYMOSSY
9	Recu	A4	3	90.2439	0.487805	1.95122	1.46341	0.97561	0.487805	1.46341	2.92683	4.87805	2.37954	74.1463	0	1.95122	0.487805	2.43902	4.87805	0	4.87805	5.85366	1.46341	7.31707	8.29268	2.92683	11.2195	18.5366	87.8049	12.1951	12.1951	65.7895	1	1	2	MOSSY		MOSSY
9	Recu	A4	4	98.6301	0	0.342466	0	0.342466	0	0.342466	0.342466	0	0	83.5616	0	8.56164	0	8.56164	4.79452	0	4.79452	0.684932	0	0.684932	2.39726	0	2.39726	3.08219	97.9452	2.05479	2.05479	66.6667	0	0	1	MOSSY		MOSSY
9	Recu	A4	5	94.4637	0.346021	2.76817	0	1.03806	0	0.346021	1.03806	4.15225	1.43676	75.0865	1.38408	9.34256	0.346021	9.68858	7.61246	0	7.61246	1.03806	0	1.03806	2.76817	2.42215	5.19031	6.22837	98.9619	1.03806	1.03806	16.6667	0	0	1	MOSSY		MOSSY
