# Supplementary material for: Spatial analysis of recurrent glioblastoma reveals perivascular niche organization
Source: JCI Insight. 2024 May 23;9(12):e179853. doi: 10.1172/jci.insight.179853 (PMC11383164; doi:10.1172/jci.insight.179853)
Supplement: Supplemental table 4 [file jciinsight-9-179853-s198.xlsx]

## Sheet: Sheet1
Supplemental Table 4. CosMx data summary.
	Primary	Recurrent	Total
cell_number	33677	18911	52588
perc_cells_moreThan_20_cts	66.49	81.62	71.93
total_tx	7163058	3162206	10325264
cellZero_tx	3426661	1298234	4724895
perc_assign_tx	52.16	58.95	54.24
number_of_FOV	22	14	36
cubic_um_measured	7.11441e+07	4.52735e+07	1.16418e+08
transcript_per_cubic_um	0.101	0.0698	0.0887
cellular_cubic_um_measured	2.19769e+07	1.34625e+07	3.54393e+07
cellular_transcript_per_cubic_um	0.17	0.138	0.158
genes_detected	478	470	479
perc_genes_detected	48.28	47.47	48.38
mean_tx_per_cell	111	99	106
q1_tx_per_cell.10%	6	11	7
q9_tx_per_cell.90%	300	222	268
mean_tx_per_cell_per_target	0.112	0.0996	0.108
mean_negs_per_cell	0.529	0.408	0.485
mean_negs_per_cell_per_target	0.0278	0.0215	0.0255
mean_false_per_cell	0	0	0
mean_false_per_cell_per_target	NA	NA	NA
