# Supplementary material for: Spatial analysis of recurrent glioblastoma reveals perivascular niche organization
Source: JCI Insight. 2024 May 23;9(12):e179853. doi: 10.1172/jci.insight.179853 (PMC11383164; doi:10.1172/jci.insight.179853)
Supplement: Supplemental table 6 [file jciinsight-9-179853-s200.xlsx]

## Sheet: Sheet1
Supplemental Table 6. Antibodies used in the study.
Antiobody target	Source	Catalog number	Working dilution	Antigen retreival
CD31	mouse mAb IgG1	ab9498	1:100	Citrate buffer pH6
CD45RO	mouse mAb IgG2a	ab23	1:50	Citrate buffer pH6
HIF1-alpha	Rb mAb IgG	ab51608	1:50	Citrate buffer pH6
CD163	Rb mAb IgG	ab182422	1:500	Citrate buffer pH6
CD8a	mouse Ab IgG1	66868-1-Ig	1:100	Citrate buffer pH6
