# Supplementary material for: Spatial analysis of recurrent glioblastoma reveals perivascular niche organization
Source: JCI Insight. 2024 May 23;9(12):e179853. doi: 10.1172/jci.insight.179853 (PMC11383164; doi:10.1172/jci.insight.179853)
Supplement: Supporting data values [file jciinsight-9-179853-s201.xlsx]

## Sheet: Fig. 1
Supplemetal Table 6. Numerical data supporting the figures.
Fig. 1 D
	Cell count
Unclassified	10633
Hypoxic unclassified	1596
Normoxic immune cells	585
Hypoxic immune cells	224
Normoxic endothelial cells	786
Hypoxic endothelial cells	123
Normoxic endothelial cell mimicry	605
Hypoxic endothelial cell mimicry	353
Normoxic tumor cells	4148
Hypoxic tumor cells	1130
No amplification	15478
PDGFRAamp	99
EGFRamp	1478
CDK4amp	1440
PDFRA+EGFRamp	56
CDK4+PDGFRAamp	38
CDK4+EGFRamp	1427
ECDK4+EGFR+PDGFRAamp	167
TERTp WT	17481
TERTp MUT	2702

## Sheet: Fig. 2
Fig. 2, 3 and 4 values available in Suppl. Table 3.

## Sheet: Fig. 5E
Fig. 5E. Cell type cluster-specific markers.
Cluster	Gene	p.value	FDR	logFC	Ranking	Top
Blood	BATF3	1.0709e-09	1.26363e-09	0.128374	1	839
Blood	GPR17	1.04975e-08	1.20703e-08	0.127913	2	861
Blood	HBA1	2.35869e-08	2.69021e-08	0.127875	3	868
Blood	NR1H4	7.31449e-10	8.65154e-10	0.117734	4	837
Blood	HBB	6.06521e-09	7.03935e-09	0.109971	5	853
Blood	CLEC4A	3.19875e-05	3.47614e-05	0.0955511	6	911
Blood	CEACAM1	1.16596e-07	1.30873e-07	0.0932945	7	882
Blood	APOB	6.96111e-09	8.04143e-09	0.0910456	8	857
Blood	PLAC8	1.04222e-06	1.15543e-06	0.083394	9	893
Blood	GDF3	6.64471e-06	7.27683e-06	0.0759016	10	904
Blood	RSPO1	3.84075e-05	4.16467e-05	0.0709686	11	913
Blood	TNFSF15	0.000240703	0.000257618	0.0565216	12	925
Blood	MKI67	0.000711718	0.000755199	0.052941	13	933
Blood	CXCL17	0.0022178	0.00234826	0.0479768	14	935
OPC	PTGDS	0	0	6.20825	1	1
OPC	GSN	0	0	5.02263	2	2
OPC	CRYAB	0	0	4.48522	3	3
OPC	GLUL	0	0	3.67225	4	5
OPC	SPP1	0	0	3.61858	5	4
OPC	SELENOP	0	0	3.50399	6	9
OPC	S100B	0	0	3.47974	7	7
OPC	MALAT1	0	0	3.43956	8	6
OPC	B2M	0	0	3.28125	9	8
OPC	OLIG1	0	0	3.17482	10	11
OPC	AATK	0	0	3.13821	11	12
OPC	APOD	0	0	3.05014	12	13
OPC	HLA-A	0	0	3.00978	13	10
OPC	SOX10	0	0	2.7776	14	14
OPC	HLA-C	0	0	2.73372	15	15
OPC	DDR1	0	0	2.60001	16	17
OPC	HLA-B	0	0	2.58488	17	16
OPC	MZT2A	0	0	2.53671	18	18
OPC	APP	0	0	2.38782	19	20
OPC	STMN1	0	0	2.30999	20	19
OPC	LAMP2	0	0	2.27327	21	21
OPC	NDRG1	0	0	2.26264	22	23
OPC	HSP90AA1	0	0	2.19112	23	24
OPC	PSAP	0	0	2.12956	24	25
OPC	CD9	0	0	2.09505	25	26
OPC	FGFR2	0	0	2.07147	26	22
OPC	DST	0	0	1.91887	27	27
OPC	MIF	0	0	1.87071	28	31
OPC	CLU	2.02764541053248e-320	5.90354099559247e-319	1.86032	29	34
OPC	NEAT1	0	0	1.8442	30	32
OPC	SREBF1	0	0	1.81789	31	29
OPC	LGALS3BP	0	0	1.76091	32	30
OPC	ERBB3	0	0	1.75883	33	28
OPC	SQSTM1	6.20917336038673e-312	1.7075226741067e-310	1.68989	34	36
OPC	CALM2	0	0	1.62112	35	33
OPC	HSP90AB1	4.27798e-266	1.0588e-264	1.55352	36	40
OPC	GFAP	8.00236e-217	1.65049e-215	1.51714	37	48
OPC	CD81	3.93161e-244	8.46151e-243	1.47204	38	46
OPC	GSTP1	1.11013e-263	2.68055e-262	1.42011	39	41
OPC	NGFR	1.67234e-284	4.47463e-283	1.41078	40	37
OPC	BEST1	8.49542913630148e-318	2.40299241758705e-316	1.40388	41	35
OPC	FGF1	1.0024e-266	2.54454e-265	1.37432	42	39
OPC	HDAC11	8.6086e-279	2.24277e-277	1.29605	43	38
OPC	ALCAM	9.96662e-253	2.29464e-251	1.2732	44	43
OPC	EFNA1	3.98633e-259	9.39636e-258	1.25488	45	42
OPC	RGCC	4.52746e-246	1.01868e-244	1.25237	46	44
OPC	CD63	1.12287e-177	2.09743e-176	1.2388	47	53
OPC	COL9A3	6.49922e-245	1.42983e-243	1.15494	48	45
OPC	CALM1	2.93794e-220	6.18842e-219	1.14659	49	47
OPC	INSR	4.96462e-201	9.45187e-200	1.06093	50	52
OPC	ICOSLG	1.94937e-207	3.85975e-206	1.05743	51	50
OPC	SOX2	5.3274e-165	9.41808e-164	1.03612	52	56
OPC	BCL2L1	4.69668e-167	8.45402e-166	1.0276	53	55
OPC	COL16A1	7.73627e-158	1.34367e-156	0.961434	54	57
OPC	HSP90B1	1.16315e-133	1.79924e-132	0.915596	55	64
OPC	SOD1	7.49926e-156	1.28005e-154	0.899807	56	58
OPC	COL9A2	3.62756e-174	6.65053e-173	0.888861	57	54
OPC	FAM107A	6.63188e-93	8.5267e-92	0.824396	58	77
OPC	RPL21	2.55122e-108	3.60815e-107	0.807656	59	70
OPC	COL4A5	2.67754e-151	4.41795e-150	0.804618	60	60
OPC	RBPJ	6.98966e-141	1.13439e-139	0.777255	61	61
OPC	BCAS1	2.49443e-155	4.18557e-154	0.763863	62	59
OPC	STAT1	1.65115e-124	2.47673e-123	0.748841	63	66
OPC	AZGP1	2.52441e-135	3.96693e-134	0.748816	64	63
OPC	EIF5A	5.40416e-91	6.68764e-90	0.747293	65	80
OPC	ITGB8	8.25153e-98	1.0892e-96	0.740463	66	75
OPC	TFEB	5.30058e-140	8.46384e-139	0.71995	67	62
OPC	RAC1	3.11114e-92	3.89876e-91	0.695665	68	79
OPC	PDGFA	1.23255e-107	1.71862e-106	0.694817	69	71
OPC	FASN	1.14247e-109	1.63919e-108	0.644449	70	69
OPC	TYK2	2.60275e-67	2.71234e-66	0.643995	71	95
OPC	CD47	7.06003e-114	1.0432e-112	0.625425	72	67
OPC	ITGAV	1.0372e-70	1.10412e-69	0.623376	73	93
OPC	PTGES3	8.90001e-85	1.03659e-83	0.604702	74	85
OPC	ST6GALNAC3	1.24358e-113	1.8105e-112	0.600909	75	68
OPC	BMP7	4.84681e-97	6.31361e-96	0.600801	76	76
OPC	CELSR2	3.09748e-104	4.20069e-103	0.596996	77	73
OPC	EPHB2	2.21993e-99	2.96991e-98	0.59653	78	74
OPC	CTNNB1	8.77604e-71	9.44378e-70	0.594838	79	92
OPC	SERPINA3	1.20005e-39	8.80038e-39	0.591762	80	135
OPC	CSF1	3.43313e-83	3.95209e-82	0.581706	81	86
OPC	G6PD	6.33277e-91	7.74005e-90	0.579169	82	81
OPC	HDAC4	1.61531e-89	1.95019e-88	0.551186	83	82
OPC	THBS2	7.73424e-87	9.11536e-86	0.54846	84	84
OPC	ARF1	2.07528e-72	2.25772e-71	0.54711	85	91
OPC	HDAC5	8.28413e-88	9.88107e-87	0.528934	86	83
OPC	CALM3	6.4271e-61	6.05983e-60	0.519045	87	105
OPC	S100A6	2.49483e-33	1.63568e-32	0.491369	88	151
OPC	ABL1	1.3293e-79	1.51265e-78	0.487373	89	87
OPC	SOD2	5.9231e-38	4.12949e-37	0.479104	90	142
OPC	KRT8	2.80106e-66	2.85881e-65	0.478638	91	97
OPC	EGLN3	3.06396e-67	3.15971e-66	0.477883	92	96
OPC	ETV5	6.23178e-60	5.82025e-59	0.471383	93	106
OPC	RPL22	7.81261e-50	6.4454e-49	0.470991	94	120
OPC	H4C3	1.36174e-61	1.32169e-60	0.462204	95	102
OPC	HLA-E	4.62407e-42	3.44198e-41	0.460715	96	133
OPC	MT2A	9.75935e-24	5.05851e-23	0.458345	97	191
OPC	HSPA1B	3.58654e-45	2.77396e-44	0.454395	98	128
OPC	DLL1	5.5915e-74	6.15065e-73	0.450856	99	90
OPC	HSPA1A	2.08208e-37	1.42155e-36	0.444273	100	145
OPC	RXRB	1.4487e-58	1.32798e-57	0.44069	101	108
OPC	LMNA	7.20962e-58	6.54819e-57	0.438487	102	109
OPC	STAT3	8.5661e-45	6.57399e-44	0.436452	103	129
OPC	MAP1LC3B	1.35825e-63	1.37211e-62	0.435824	104	98
OPC	FYN	2.0779e-39	1.49067e-38	0.431328	105	138
OPC	VHL	3.51003e-53	3.02168e-52	0.419558	106	115
OPC	DNMT3A	1.91778e-61	1.8433e-60	0.414781	107	103
OPC	C11orf96	3.63028e-44	2.74349e-43	0.411024	108	131
OPC	CD55	1.40368e-62	1.38964e-61	0.409392	109	100
OPC	FZD5	9.73269e-58	8.75942e-57	0.409352	110	110
OPC	NLRC5	1.59869e-63	1.59869e-62	0.408152	111	99
OPC	BCL2	1.11647e-54	9.7815e-54	0.39852	112	113
OPC	TAP1	9.2334e-54	8.01848e-53	0.394604	113	114
OPC	IL6ST	1.05009e-39	7.75814e-39	0.390706	114	134
OPC	HES6	5.92788e-51	5.05914e-50	0.390508	115	116
OPC	CD59	7.89272e-46	6.25103e-45	0.385924	116	125
OPC	PARP1	2.55317e-61	2.43042e-60	0.383494	117	104
OPC	HDAC1	4.6821e-46	3.76852e-45	0.360504	118	123
OPC	RELT	4.97857e-50	4.14184e-49	0.358378	119	119
OPC	SCG5	1.90621e-50	1.59928e-49	0.353408	120	118
OPC	TGFB3	3.64374e-48	2.9568e-47	0.345719	121	122
OPC	NR1H2	2.8911e-29	1.73466e-28	0.340723	122	165
OPC	TUBB4B	1.36042e-39	9.90305e-39	0.33957	123	136
OPC	ADGRE5	1.75335e-50	1.48361e-49	0.334782	124	117
OPC	NOSIP	1.11518e-38	7.94263e-38	0.329618	125	139
OPC	IFNGR1	4.88079e-31	3.03898e-30	0.326295	126	159
OPC	TNFRSF21	2.16218e-45	1.68548e-44	0.325839	127	127
OPC	SMAD2	9.47031e-38	6.55637e-37	0.325172	128	143
OPC	IL17D	1.40622e-39	1.01617e-38	0.321822	129	137
OPC	ITGA2	1.57507e-38	1.1138e-37	0.313588	130	140
OPC	RPL34	7.34895e-24	3.82919e-23	0.30202	131	190
OPC	SPRY2	1.46375e-31	9.17161e-31	0.301209	132	158
OPC	B3GNT7	1.14884e-45	9.0266e-45	0.300597	133	126
OPC	LIFR	4.62555e-38	3.24773e-37	0.300045	134	141
OPC	FABP5	1.43737e-26	8.13139e-26	0.295194	135	175
OPC	NOTCH1	2.35031e-29	1.42749e-28	0.289799	136	163
OPC	IFITM3	2.57384e-14	8.63763e-14	0.279442	137	295
OPC	RPL37	7.67924e-21	3.60305e-20	0.277945	138	211
OPC	PCNA	2.77019e-37	1.86564e-36	0.276406	139	147
OPC	ADGRB2	2.44466e-37	1.65768e-36	0.274867	140	146
OPC	IRF3	5.44089e-23	2.79092e-22	0.272421	141	193
OPC	IGHG2	5.22418e-32	3.33673e-31	0.270799	142	155
OPC	C9orf16	1.53737e-30	9.39501e-30	0.270037	143	162
OPC	HDAC3	8.19494e-27	4.68959e-26	0.262775	144	173
OPC	ADGRB3	1.70546e-37	1.1725e-36	0.262155	145	144
OPC	AGT	6.5561e-28	3.84055e-27	0.259864	146	169
OPC	GLUD1	2.17243e-33	1.4338e-32	0.25888	147	150
OPC	FKBP11	1.30986e-27	7.62798e-27	0.257373	148	170
OPC	STAT5B	3.59849e-32	2.32843e-31	0.256481	149	153
OPC	CHI3L1	4.00705e-12	1.15655e-11	0.255009	150	343
OPC	NPPC	6.38074e-24	3.34229e-23	0.254316	151	189
OPC	NTRK2	8.44827e-27	4.80677e-26	0.253387	152	174
OPC	CD164	2.02199e-34	1.34347e-33	0.252774	153	149
OPC	ADGRL1	2.46699e-29	1.48922e-28	0.249692	154	164
OPC	JAK1	4.05119e-21	1.91899e-20	0.249476	155	209
OPC	TAP2	4.21743e-32	2.71121e-31	0.249348	156	154
OPC	IGHG1	3.42872e-24	1.80555e-23	0.247814	157	188
OPC	IGF1R	3.49322e-28	2.05851e-27	0.2462	158	168
OPC	IGF2R	1.1491e-21	5.54929e-21	0.244389	159	205
OPC	SMAD4	4.8137e-29	2.87082e-28	0.242312	160	166
OPC	CDH1	2.26741e-36	1.51671e-35	0.241575	161	148
OPC	ITGB1	1.41661e-20	6.55346e-20	0.241386	162	214
OPC	RELA	6.31748e-25	3.43643e-24	0.238619	163	182
OPC	DNMT1	1.75133e-24	9.37201e-24	0.237838	164	185
OPC	CALD1	4.60809e-18	1.90879e-17	0.232699	165	239
OPC	IFNAR2	1.19101e-25	6.58717e-25	0.232097	166	179
OPC	TNFSF9	2.83386e-28	1.67995e-27	0.231044	167	167
OPC	SMARCB1	8.05385e-23	4.06802e-22	0.230998	168	196
OPC	NR3C1	5.8509e-27	3.38736e-26	0.228916	169	171
OPC	KRT17	2.45854e-24	1.30858e-23	0.227573	170	186
OPC	XBP1	3.12248e-24	1.65308e-23	0.227278	171	187
OPC	CRP	6.5834e-23	3.35957e-22	0.225052	172	194
OPC	PPARD	5.21604e-25	2.86882e-24	0.224212	173	180
OPC	RARA	3.23079e-16	1.23019e-15	0.224127	174	260
OPC	RPL32	3.23912e-17	1.29827e-16	0.221494	175	247
OPC	CSK	4.7014e-22	2.30415e-21	0.215716	176	202
OPC	KRT1	1.74307e-22	8.67153e-22	0.214447	177	199
OPC	MAPK14	1.21473e-19	5.34482e-19	0.214045	178	225
OPC	SNAI1	5.73794e-25	3.13843e-24	0.212429	179	181
OPC	CD3E	4.1977e-26	2.36121e-25	0.210589	180	176
OPC	SEC61G	3.80717e-17	1.5198e-16	0.210186	181	248
OPC	SOCS3	1.84657e-21	8.8743e-21	0.20987	182	206
OPC	IGHD	4.45324e-22	2.19339e-21	0.207889	183	201
OPC	IL17RB	4.19603e-21	1.97813e-20	0.207467	184	210
OPC	DDIT3	1.54144e-24	8.29364e-24	0.205784	185	184
OPC	IFIH1	1.6119e-22	8.05952e-22	0.205704	186	198
OPC	NFKB1	7.34289e-26	4.08397e-25	0.198512	187	178
OPC	KRT6C	1.86133e-23	9.59747e-23	0.198129	188	192
OPC	IL10RB	7.94567e-20	3.52745e-19	0.197349	189	223
OPC	RB1	8.47135e-21	3.95596e-20	0.194324	190	212
OPC	PTK2	4.21031e-20	1.91202e-19	0.193692	191	218
OPC	KRT15	3.53023e-21	1.68025e-20	0.192164	192	208
OPC	BMP1	3.74984e-20	1.71868e-19	0.19163	193	216
OPC	BECN1	1.2612e-22	6.338e-22	0.190347	194	197
OPC	IL34	9.20125e-22	4.46531e-21	0.189517	195	204
OPC	DDX58	1.53935e-24	8.29364e-24	0.189377	196	183
OPC	IGHA1	5.81081e-18	2.39696e-17	0.186464	197	240
OPC	CD70	2.48101e-18	1.03202e-17	0.185988	198	238
OPC	KRT6A	1.10972e-20	5.15786e-20	0.179058	199	213
OPC	LY6D	1.83121e-18	7.64937e-18	0.178724	200	237
OPC	KRT18	7.58447e-18	3.10274e-17	0.177902	201	242
OPC	TNFRSF12A	1.65527e-09	3.85582e-09	0.17559	202	425
OPC	WNT7B	1.81713e-17	7.34269e-17	0.17378	203	245
OPC	BMPR1A	2.63761e-19	1.14028e-18	0.173419	204	229
OPC	GDF10	6.55006e-20	2.92097e-19	0.173295	205	222
OPC	CSF3	1.73113e-19	7.58328e-19	0.173205	206	226
OPC	CDH2	2.00447e-14	6.81933e-14	0.17268	207	291
OPC	SFN	5.74507e-17	2.27505e-16	0.172131	208	250
OPC	IL11	1.59211e-16	6.157e-16	0.171733	209	256
OPC	PTGES2	2.19137e-14	7.42964e-14	0.171467	210	292
OPC	NOD2	7.49355e-13	2.27565e-12	0.170013	211	326
OPC	ATF3	2.45331e-19	1.06525e-18	0.166743	212	228
OPC	CD8A	8.27539e-16	3.09156e-15	0.166606	213	265
OPC	APOA1	5.02315e-20	2.26042e-19	0.166566	214	220
OPC	CYSTM1	9.20891e-15	3.22149e-14	0.166205	215	283
OPC	ATG12	2.34078e-19	1.02087e-18	0.166176	216	227
OPC	GAS6	7.23949e-14	2.3576e-13	0.165862	217	304
OPC	CD19	4.96717e-15	1.7817e-14	0.16573	218	276
OPC	WNT3	1.67314e-18	7.04856e-18	0.165589	219	235
OPC	KRT14	3.23651e-19	1.39311e-18	0.165558	220	230
OPC	CHGA	7.84851e-22	3.8276e-21	0.163898	221	203
OPC	CFLAR	1.04723e-13	3.34438e-13	0.163643	222	310
OPC	GPBAR1	7.74756e-16	2.91638e-15	0.163602	223	263
OPC	IL11RA	8.05102e-15	2.83648e-14	0.163188	224	281
OPC	KLK3	3.8677e-17	1.53776e-16	0.163036	225	249
OPC	CD27	1.40936e-18	5.96269e-18	0.162385	226	234
OPC	IL12RB1	6.75225e-15	2.40458e-14	0.162033	227	278
OPC	ACVR2A	8.11226e-17	3.18696e-16	0.161872	228	252
OPC	EFNB2	1.30373e-17	5.31149e-17	0.160762	229	243
OPC	FZD7	2.79372e-13	8.64308e-13	0.160614	230	320
OPC	BIRC5	4.58315e-20	2.07184e-19	0.159033	231	219
OPC	MTOR	2.8317e-13	8.70616e-13	0.158972	232	322
OPC	FLT3LG	7.16288e-15	2.54167e-14	0.158346	233	279
OPC	TYMS	7.79757e-19	3.32741e-18	0.157652	234	232
OPC	IFIT1	5.32048e-19	2.28021e-18	0.156535	235	231
OPC	BAX	4.50996e-10	1.10516e-09	0.156235	236	404
OPC	TNFRSF11B	3.4369e-16	1.30365e-15	0.156141	237	261
OPC	TPSB2	9.68935e-20	4.28235e-19	0.155777	238	224
OPC	DUSP2	1.54403e-13	4.86811e-13	0.155541	239	314
OPC	IL15RA	1.61026e-11	4.40375e-11	0.154038	240	362
OPC	IL17RA	1.34274e-12	3.96808e-12	0.153913	241	335
OPC	CLEC14A	7.86524e-16	2.94946e-15	0.153408	242	264
OPC	HMGN2	1.10465e-15	4.09589e-15	0.153121	243	267
OPC	H2AZ1	1.18694e-13	3.77629e-13	0.152265	244	311
OPC	FGF18	1.64958e-16	6.32978e-16	0.151354	245	258
OPC	FZD8	2.26784e-14	7.66267e-14	0.149748	246	293
OPC	CLDN4	8.22256e-15	2.88664e-14	0.148182	247	282
OPC	INHA	5.80453e-14	1.89723e-13	0.147874	248	302
OPC	ATM	1.62075e-16	6.24335e-16	0.147763	249	257
OPC	EFNA4	8.79994e-14	2.83776e-13	0.147747	250	307
OPC	CSHL1	6.94996e-18	2.85496e-17	0.147701	251	241
OPC	TNFRSF18	2.75089e-15	9.97576e-15	0.146758	252	273
OPC	IGHM	6.26046e-13	1.90703e-12	0.145907	253	325
OPC	FOXF1	1.22839e-12	3.66298e-12	0.145765	254	332
OPC	IGKC	9.2797e-14	2.98276e-13	0.145423	255	308
OPC	CNTFR	1.51472e-11	4.15395e-11	0.145242	256	361
OPC	WNT9A	1.76737e-14	6.05431e-14	0.144628	257	289
OPC	WNT10B	5.84338e-17	2.30476e-16	0.144581	258	251
OPC	ADGRE2	1.67882e-14	5.77096e-14	0.142026	259	288
OPC	FFAR4	2.18219e-12	6.41058e-12	0.141967	260	337
OPC	VSIR	1.80833e-11	4.91826e-11	0.141884	261	364
OPC	AQP1	2.71636e-06	4.72619e-06	0.141448	262	569
OPC	KRT5	1.43069e-16	5.55444e-16	0.139774	263	255
OPC	VPREB3	3.23645e-15	1.16512e-14	0.1395	264	275
OPC	PPARA	1.39121e-14	4.83261e-14	0.138734	265	285
OPC	CHEK2	2.85545e-14	9.55034e-14	0.138722	266	296
OPC	VEGFB	3.89985e-10	9.62805e-10	0.137959	267	401
OPC	RAMP1	2.49413e-08	5.32152e-08	0.137367	268	464
OPC	ATR	1.541e-15	5.65032e-15	0.13727	269	270
OPC	RAMP3	8.61819e-14	2.78824e-13	0.137217	270	306
OPC	SIGIRR	1.21846e-15	4.50102e-15	0.137201	271	268
OPC	MTRNR2L1	6.37061e-10	1.54581e-09	0.1368	272	408
OPC	PTGDR2	1.58639e-15	5.79529e-15	0.136662	273	271
OPC	KRT19	1.1901e-13	3.77629e-13	0.13659	274	312
OPC	CCR7	2.151e-13	6.71764e-13	0.136332	275	317
OPC	KRAS	1.08101e-12	3.24304e-12	0.136057	276	330
OPC	SAA1	7.68026e-13	2.32386e-12	0.135701	277	327
OPC	AHI1	3.06142e-10	7.59601e-10	0.135482	278	399
OPC	ANXA4	3.89889e-14	1.29527e-13	0.135198	279	298
OPC	IFNL3	1.58233e-14	5.45821e-14	0.134921	280	287
OPC	GDNF	3.93806e-16	1.48805e-15	0.133342	281	262
OPC	KRT6B	1.74113e-15	6.33722e-15	0.133266	282	272
OPC	AHR	7.69924e-13	2.32386e-12	0.132724	283	328
OPC	SPINK1	5.36495e-14	1.76455e-13	0.132709	284	301
OPC	CIDEA	3.09688e-15	1.11894e-14	0.131925	285	274
OPC	CCL5	5.86192e-12	1.65336e-11	0.131806	286	351
OPC	IL6	1.99143e-10	5.04223e-10	0.131511	287	391
OPC	LEFTY1	9.27062e-16	3.45034e-15	0.13114	288	266
OPC	OASL	1.40211e-13	4.43479e-13	0.130887	289	313
OPC	TNFRSF4	1.40548e-14	4.86513e-14	0.130296	290	286
OPC	AKT1	3.29531e-09	7.39764e-09	0.130175	291	441
OPC	OAS3	7.08113e-10	1.70567e-09	0.129876	292	411
OPC	IL1RN	1.28378e-12	3.81665e-12	0.127785	293	333
OPC	GDF6	4.20741e-12	1.20734e-11	0.127446	294	345
OPC	LDLR	4.18556e-09	9.33267e-09	0.127043	295	444
OPC	SCGB3A1	4.75498e-14	1.56914e-13	0.126885	296	300
OPC	IL32	2.79853e-09	6.36907e-09	0.126431	297	435
OPC	ADIRF	2.95055e-11	7.87344e-11	0.125712	298	371
OPC	CCL15	9.65429e-12	2.68476e-11	0.12567	299	356
OPC	MPO	1.558e-13	4.89657e-13	0.125522	300	315
OPC	RPS4Y1	1.04206e-07	2.09683e-07	0.125458	301	492
OPC	CXCL5	4.5985e-13	1.40945e-12	0.124712	302	323
OPC	CCL21	4.37407e-12	1.25154e-11	0.124536	303	346
OPC	ITM2A	1.08221e-11	3.00109e-11	0.124494	304	357
OPC	GPX3	5.4896e-06	9.10335e-06	0.123788	305	597
OPC	AZU1	3.56175e-08	7.50242e-08	0.123409	306	470
OPC	HCAR2	2.80435e-13	8.64894e-13	0.122966	307	321
OPC	ABL2	2.23e-11	5.98294e-11	0.122647	308	369
OPC	SEC23A	1.03302e-09	2.45839e-09	0.122491	309	416
OPC	POU5F1	8.4776e-13	2.55101e-12	0.121926	310	329
OPC	LPAR5	1.70584e-08	3.68729e-08	0.121755	311	458
OPC	RUNX3	1.59064e-10	4.0586e-10	0.121139	312	388
OPC	BRCA1	6.50393e-15	2.32451e-14	0.121126	313	277
OPC	HTT	8.60861e-12	2.40749e-11	0.120834	314	354
OPC	IL12A	2.41624e-13	7.49867e-13	0.12054	315	319
OPC	KRT86	2.33847e-09	5.34662e-09	0.120465	316	433
OPC	GPER1	9.72262e-09	2.12013e-08	0.120336	317	454
OPC	STAT5A	5.76748e-09	1.2831e-08	0.120256	318	445
OPC	YES1	2.15983e-11	5.81042e-11	0.119223	319	368
OPC	IRF4	1.32762e-12	3.93515e-12	0.119097	320	334
OPC	GATA3	3.18945e-12	9.28693e-12	0.118876	321	340
OPC	HES5	1.96112e-13	6.14403e-13	0.118519	322	316
OPC	NANOG	4.10387e-11	1.08054e-10	0.117781	323	376
OPC	CALB1	1.44615e-10	3.70905e-10	0.116667	324	386
OPC	CASP3	2.08463e-11	5.6234e-11	0.116619	325	367
OPC	INHBB	6.71977e-11	1.7553e-10	0.116033	326	379
OPC	CCR10	9.22767e-10	2.20662e-09	0.116019	327	414
OPC	CDKN3	3.45821e-12	1.004e-11	0.11579	328	341
OPC	RXRA	2.73593e-10	6.82259e-10	0.115781	329	397
OPC	LGALS9	3.33265e-07	6.40644e-07	0.11577	330	515
OPC	TCL1A	4.77757e-12	1.36305e-11	0.115573	331	347
OPC	HOPX	6.76471e-05	0.000101779	0.115428	332	658
OPC	ELANE	2.10585e-09	4.85966e-09	0.115254	333	429
OPC	IL24	6.10265e-12	1.71637e-11	0.115007	334	352
OPC	EPCAM	8.03767e-14	2.60895e-13	0.114525	335	305
OPC	PDCD1	6.31615e-12	1.77138e-11	0.11331	336	353
OPC	HMGB2	1.88668e-07	3.69133e-07	0.113164	337	506
OPC	KRT7	1.16286e-09	2.75415e-09	0.113101	338	418
OPC	LAG3	1.13112e-12	3.38311e-12	0.112867	339	331
OPC	CLCF1	1.76806e-07	3.47297e-07	0.112801	340	504
OPC	PNOC	5.03769e-12	1.43313e-11	0.112107	341	348
OPC	IGF1	5.3528e-10	1.30203e-09	0.111917	342	407
OPC	TACSTD2	2.30439e-13	7.17404e-13	0.111884	343	318
OPC	PTK6	2.82388e-11	7.55577e-11	0.11126	344	370
OPC	ITGB4	4.98698e-07	9.35058e-07	0.110927	345	528
OPC	ICAM2	7.18067e-09	1.59035e-08	0.11088	346	447
OPC	KRT80	1.44162e-12	4.24763e-12	0.110464	347	336
OPC	SST	1.84992e-11	5.01758e-11	0.107906	348	365
OPC	RARG	4.27405e-10	1.05256e-09	0.107588	349	402
OPC	OXGR1	6.0239e-11	1.57769e-10	0.107211	350	378
OPC	NPPB	1.50913e-11	4.15009e-11	0.106834	351	360
OPC	STAT4	4.19565e-12	1.20734e-11	0.106489	352	344
OPC	FFAR3	9.50549e-10	2.26758e-09	0.106375	353	415
OPC	INS	1.24786e-11	3.44118e-11	0.105861	354	359
OPC	IL3RA	1.51567e-10	3.8773e-10	0.105181	355	387
OPC	PTGES	2.39213e-10	6.01068e-10	0.105083	356	394
OPC	TPSAB1	1.60626e-09	3.75047e-09	0.104946	357	424
OPC	NRXN3	1.93716e-11	5.23987e-11	0.104793	358	366
OPC	CCL23	3.78942e-12	1.09694e-11	0.104038	359	342
OPC	WNT5B	1.72661e-11	4.70893e-11	0.103932	360	363
OPC	HSD3B2	3.21378e-11	8.5528e-11	0.103847	361	372
OPC	TBX21	4.83488e-10	1.17895e-09	0.103679	362	406
OPC	CLOCK	4.73917e-08	9.89827e-08	0.103353	363	474
OPC	LTB	4.83132e-10	1.17895e-09	0.102839	364	405
OPC	S100A9	6.61092e-06	1.08899e-05	0.102423	365	601
OPC	GNLY	1.44292e-07	2.8627e-07	0.102075	366	499
OPC	CCL26	2.50775e-10	6.28524e-10	0.101646	367	395
OPC	IL2RG	6.4324e-10	1.55699e-09	0.101339	368	409
OPC	PTGIS	4.83276e-07	9.13059e-07	0.100533	369	524
OPC	NRXN1	2.25558e-12	6.60658e-12	0.100123	370	338
OPC	SELL	1.12928e-11	3.12287e-11	0.0995885	371	358
OPC	IL10	2.94798e-09	6.66324e-09	0.0995305	372	438
OPC	DDR2	5.40363e-08	1.12217e-07	0.0994644	373	476
OPC	RARRES1	4.352e-10	1.0691e-09	0.0994233	374	403
OPC	FCRLA	3.28744e-09	7.39674e-09	0.0994126	375	440
OPC	EPHA2	2.26449e-07	4.38716e-07	0.0986002	376	511
OPC	P2RX5	1.03546e-10	2.67652e-10	0.0984446	377	383
OPC	CASR	8.48044e-09	1.8657e-08	0.098314	378	450
OPC	PGF	9.01073e-10	2.15996e-09	0.0980913	379	413
OPC	CCL28	1.20013e-10	3.09409e-10	0.0980817	380	384
OPC	ACVR1B	6.8105e-09	1.51175e-08	0.0978313	381	446
OPC	AQP3	6.82808e-10	1.64873e-09	0.0968097	382	410
OPC	DMBT1	3.48699e-11	9.23028e-11	0.0964977	383	374
OPC	KLRK1	2.00625e-09	4.64063e-09	0.0964519	384	428
OPC	ATG10	6.52339e-08	1.34265e-07	0.096184	385	481
OPC	IDO1	3.64706e-07	6.97025e-07	0.0961729	386	518
OPC	CTSG	1.99701e-08	4.27006e-08	0.0957698	387	463
OPC	MST1R	3.03876e-10	7.55872e-10	0.095635	388	398
OPC	PRF1	1.25097e-10	3.21678e-10	0.095447	389	385
OPC	TNF	1.36071e-09	3.19218e-09	0.0948983	390	422
OPC	IL7	8.62952e-10	2.0736e-09	0.0947951	391	412
OPC	ETV4	3.10978e-06	5.33568e-06	0.094706	392	577
OPC	BID	2.42211e-06	4.22907e-06	0.0945666	393	567
OPC	KRT16	2.31204e-10	5.82422e-10	0.0942894	394	393
OPC	CELSR1	2.94349e-09	6.66324e-09	0.0942348	395	437
OPC	FASLG	1.35393e-09	3.18383e-09	0.0938534	396	421
OPC	CD52	1.5556e-09	3.64076e-09	0.0936552	397	423
OPC	ADM2	2.55e-08	5.42904e-08	0.0936222	398	465
OPC	BMP3	3.55708e-09	7.96722e-09	0.0936115	399	442
OPC	ATG5	2.77043e-09	6.31964e-09	0.0935279	400	434
OPC	DUSP5	2.05147e-06	3.62024e-06	0.0931132	401	561
OPC	CD209	1.85844e-08	3.99101e-08	0.0927715	402	461
OPC	RBFOX3	1.76294e-10	4.48667e-10	0.0922281	403	389
OPC	GZMK	2.8065e-09	6.37255e-09	0.0922259	404	436
OPC	EFNB3	1.25463e-09	2.95735e-09	0.092193	405	420
OPC	WNT2B	1.24863e-09	2.95022e-09	0.0919393	406	419
OPC	EPHB3	1.46106e-07	2.8929e-07	0.0917564	407	500
OPC	CXCR5	1.94362e-08	4.1649e-08	0.0913289	408	462
OPC	ROR1	6.90761e-08	1.41585e-07	0.0907373	409	483
OPC	IL17B	8.18759e-08	1.67128e-07	0.0905785	410	485
OPC	EPHB6	1.31786e-06	2.37215e-06	0.0903451	411	550
OPC	TNFRSF13B	1.76822e-09	4.10925e-09	0.0893081	412	426
OPC	C5AR2	3.37659e-07	6.47834e-07	0.0888811	413	516
OPC	CXCR3	8.5478e-09	1.87635e-08	0.0888003	414	451
OPC	KRT10	4.00194e-09	8.94339e-09	0.0882517	415	443
OPC	NRG4	3.52681e-06	5.98893e-06	0.0878575	416	583
OPC	SAA2	5.60341e-07	1.04078e-06	0.0875847	417	533
OPC	DUSP4	1.25591e-05	2.025e-05	0.0870997	418	614
OPC	KRT4	6.81656e-08	1.40008e-07	0.086742	419	482
OPC	IL27RA	4.9546e-07	9.30751e-07	0.0866428	420	527
OPC	TIGIT	7.66809e-09	1.69451e-08	0.0866137	421	448
OPC	QRFPR	3.41245e-08	7.20324e-08	0.0862824	422	469
OPC	IAPP	2.2052e-09	5.07029e-09	0.0861345	423	430
OPC	VEGFD	4.82589e-07	9.13059e-07	0.086	424	523
OPC	DHRS2	5.40682e-08	1.12217e-07	0.0858985	425	477
OPC	OXER1	1.12248e-07	2.2495e-07	0.0857094	426	494
OPC	IL12RB2	3.16213e-08	6.70344e-08	0.0856592	427	467
OPC	CXCR6	8.92904e-08	1.81142e-07	0.085152	428	488
OPC	KIT	2.55551e-07	4.93168e-07	0.0850453	429	513
OPC	VTN	4.19524e-08	8.81802e-08	0.0845748	430	471
OPC	SNAI2	6.17398e-07	1.14247e-06	0.0845674	431	535
OPC	LEFTY2	3.31324e-08	7.00878e-08	0.0844298	432	468
OPC	CD79A	8.64336e-08	1.76069e-07	0.0843674	433	486
OPC	WNT11	2.20737e-09	5.07029e-09	0.0840836	434	431
OPC	IFNAR1	8.86323e-09	1.94128e-08	0.0840767	435	452
OPC	IL6R	1.2319e-05	1.98953e-05	0.0838288	436	613
OPC	LEP	1.06924e-08	2.32138e-08	0.083718	437	456
OPC	HCST	4.31329e-06	7.26217e-06	0.0835749	438	588
OPC	IL17A	1.2518e-07	2.49353e-07	0.083483	439	497
OPC	IL12B	1.91841e-07	3.73863e-07	0.0833606	440	508
OPC	COL27A1	2.55e-06	4.44455e-06	0.0831721	441	568
OPC	CD48	3.22803e-07	6.2174e-07	0.0827953	442	514
OPC	FFAR2	8.53621e-07	1.5592e-06	0.0824822	443	542
OPC	CXCL9	1.51243e-07	2.98863e-07	0.0823627	444	501
OPC	IL2RA	4.86623e-07	9.15887e-07	0.0823253	445	526
OPC	TIE1	9.02896e-08	1.82795e-07	0.0822218	446	489
OPC	UBE2C	1.6523e-07	3.25204e-07	0.082147	447	503
OPC	BAG3	3.1063e-06	5.33568e-06	0.0820877	448	576
OPC	S100P	1.7436e-08	3.75252e-08	0.0819636	449	460
OPC	CD5L	1.10417e-07	2.21731e-07	0.0819353	450	493
OPC	MX1	0.000198502	0.000288995	0.0815406	451	680
OPC	SOX4	6.78497e-06	1.1158e-05	0.0815395	452	602
OPC	CRIP1	0.000348307	0.000494017	0.0812646	453	698
OPC	PROKR1	2.2759e-09	5.21561e-09	0.0809867	454	432
OPC	CD38	1.15905e-06	2.09391e-06	0.0809132	455	548
OPC	EPOR	0.000205989	0.000299456	0.0806498	456	681
OPC	ADGRG5	2.25991e-07	4.38688e-07	0.0806306	457	510
OPC	LCN2	8.02965e-09	1.77046e-08	0.0805394	458	449
OPC	CD24	2.25575e-06	3.96659e-06	0.0799766	459	563
OPC	NLRP3	4.47062e-08	9.37693e-08	0.0797635	460	472
OPC	ITK	9.09911e-08	1.83839e-07	0.0795876	461	490
OPC	UPK3A	5.42102e-07	1.0107e-06	0.0794392	462	531
OPC	CXCR2	1.3191e-07	2.62231e-07	0.0794081	463	498
OPC	KRT13	8.38259e-07	1.53397e-06	0.0794052	464	541
OPC	CXCL10	1.85272e-07	3.63206e-07	0.0793246	465	505
OPC	SRC	1.3014e-05	2.09154e-05	0.078995	466	616
OPC	CXCL3	2.54752e-05	3.99689e-05	0.0789751	467	631
OPC	FGF9	8.731e-08	1.77489e-07	0.0788704	468	487
OPC	ERBB2	8.78444e-05	0.000130973	0.0788227	469	664
OPC	NPR1	1.08437e-08	2.34908e-08	0.0787096	470	457
OPC	ADGRG3	4.85105e-07	9.14769e-07	0.078581	471	525
OPC	RARB	1.95249e-06	3.45184e-06	0.0784097	472	559
OPC	FOXP3	4.59309e-07	8.72776e-07	0.0779975	473	521
OPC	S100A2	3.54912e-07	6.79618e-07	0.0775118	475	517
OPC	GPR17	0.000844937	0.00116991	0.077504	476	715
OPC	CST7	2.19447e-07	4.26822e-07	0.0771969	477	509
OPC	PHLDA2	9.49919e-08	1.91532e-07	0.0771789	478	491
OPC	IL15	4.64104e-07	8.80197e-07	0.0762726	479	522
OPC	ACVR1	2.41633e-06	4.22645e-06	0.0762502	480	566
OPC	FGF2	7.9369e-07	1.4578e-06	0.0760625	481	539
OPC	BMP2	6.87182e-06	1.12821e-05	0.0760423	482	603
OPC	CCR2	8.19804e-07	1.50297e-06	0.0757355	483	540
OPC	RAC2	4.04048e-05	6.1825e-05	0.0751205	484	647
OPC	PTPRCAP	1.88377e-06	3.34817e-06	0.0742952	485	557
OPC	CD8B	1.19864e-07	2.39728e-07	0.0742252	486	495
OPC	ADGRF3	1.5987e-07	3.15281e-07	0.0741365	487	502
OPC	GCG	1.20532e-07	2.40577e-07	0.0740847	488	496
OPC	XCL1	3.01814e-06	5.19645e-06	0.0738839	489	575
OPC	CXCL1	4.23619e-05	6.47196e-05	0.0738802	490	648
OPC	CD274	4.87606e-05	7.42661e-05	0.0737396	491	650
OPC	VCAM1	1.56172e-06	2.7908e-06	0.0736016	492	554
OPC	PSCA	7.28588e-07	1.34321e-06	0.0729269	493	537
OPC	NPR3	3.39416e-06	5.78351e-06	0.0725091	494	581
OPC	PTHLH	1.45764e-05	2.33883e-05	0.0722316	495	617
OPC	ITGA9	0.000577294	0.000807234	0.0718013	496	708
OPC	DDC	4.53057e-06	7.6095e-06	0.0718008	497	589
OPC	CCL19	1.04154e-06	1.89196e-06	0.0717946	498	545
OPC	GZMH	3.51569e-06	5.9803e-06	0.0713322	499	582
OPC	ADGRF1	3.31264e-06	5.6599e-06	0.0712746	500	579
OPC	ICOS	1.68125e-05	2.67595e-05	0.0712124	501	622
OPC	FES	0.000260719	0.000373534	0.0710856	502	691
OPC	PROK2	5.43953e-07	1.01224e-06	0.0710012	503	532
OPC	CLEC10A	9.92713e-07	1.80659e-06	0.0709344	504	544
OPC	CPA3	4.57322e-08	9.57186e-08	0.0708297	505	473
OPC	ITGB6	3.01501e-06	5.19645e-06	0.0706935	506	574
OPC	CD69	2.29644e-06	4.03099e-06	0.0703229	507	564
OPC	CD80	4.58376e-06	7.67839e-06	0.0701505	508	591
OPC	TTR	2.3052e-06	4.0392e-06	0.0700038	509	565
OPC	ADORA2A	2.72695e-06	4.73628e-06	0.0699063	510	570
OPC	ICAM3	1.46276e-05	2.34325e-05	0.0697941	511	618
OPC	MMP19	5.05097e-06	8.43248e-06	0.0696221	512	593
OPC	PF4	4.58346e-07	8.7262e-07	0.069401	513	520
OPC	GPR183	5.20869e-07	9.72944e-07	0.0693932	514	530
OPC	HCAR3	1.93068e-06	3.42539e-06	0.0693393	515	558
OPC	TLR1	7.89303e-05	0.000118216	0.0692908	516	661
OPC	CAMP	5.77165e-06	9.53912e-06	0.0688278	517	599
OPC	MAPK13	9.07462e-06	1.48249e-05	0.0685638	518	606
OPC	COL17A1	5.28077e-06	8.7865e-06	0.0682916	519	595
OPC	CCL13	2.41267e-07	4.66512e-07	0.068126	520	512
OPC	ANGPTL1	3.3594e-05	5.17232e-05	0.0679807	521	643
OPC	KITLG	7.39979e-05	0.000110997	0.0678203	522	660
OPC	COL9A1	1.4988e-05	2.39712e-05	0.06764	523	619
OPC	OLFM4	1.7196e-06	3.06187e-06	0.0674907	524	556
OPC	SOSTDC1	4.576e-05	6.98034e-05	0.0674266	525	649
OPC	HSD17B2	7.70301e-07	1.41747e-06	0.067299	526	538
OPC	ACKR1	1.29338e-06	2.33233e-06	0.0672928	527	549
OPC	ITGAE	2.00469e-05	3.18052e-05	0.0672559	528	624
OPC	FGF7	4.01445e-06	6.78209e-06	0.0670679	529	586
OPC	IL17RE	6.58494e-06	1.08652e-05	0.0670651	530	600
OPC	FGF13	8.94015e-06	1.46536e-05	0.0669682	531	604
OPC	IFNL2	4.53496e-06	7.6095e-06	0.0659488	532	590
OPC	MMP9	5.1812e-06	8.63534e-06	0.0657471	533	594
OPC	IFI27	0.00133864	0.00180798	0.0656854	534	733
OPC	CSF2RB	2.67238e-05	4.17956e-05	0.0653988	535	633
OPC	IFNA1	1.33883e-06	2.40552e-06	0.0653307	536	551
OPC	ESAM	0.00033418	0.000475342	0.0652473	537	696
OPC	VEGFC	4.05968e-06	6.84682e-06	0.0652425	538	587
OPC	NLRP2	3.00641e-06	5.19432e-06	0.0647845	539	573
OPC	KRT24	9.0744e-06	1.48249e-05	0.0647176	540	605
OPC	TNFSF12	3.56584e-05	5.47315e-05	0.0645813	541	645
OPC	DLX5	5.30014e-06	8.80393e-06	0.0640299	542	596
OPC	MET	1.19938e-05	1.94017e-05	0.0639477	543	612
OPC	TOP2A	3.25072e-05	5.0128e-05	0.0639048	544	642
OPC	STMN2	2.20278e-06	3.88034e-06	0.0638192	545	562
OPC	OAS1	0.000380576	0.000539014	0.0634465	546	699
OPC	TLR4	0.00169897	0.00226989	0.0630644	547	741
OPC	SLPI	3.82769e-05	5.86597e-05	0.0630422	548	646
OPC	LIF	0.00280859	0.00366821	0.0629874	549	758
OPC	PTTG1	0.000875667	0.00120908	0.0627825	550	717
OPC	IL2RB	5.54747e-06	9.18394e-06	0.0625744	551	598
OPC	IL23A	0.000556332	0.000779022	0.0620483	552	707
OPC	NKG7	2.11955e-05	3.352e-05	0.0619467	553	626
OPC	EFNA5	5.16241e-05	7.83864e-05	0.0618821	554	652
OPC	IFNG	1.95256e-06	3.45184e-06	0.0617569	555	560
OPC	NRG1	3.76911e-06	6.37849e-06	0.0616412	556	585
OPC	CXCR1	4.9526e-06	8.28222e-06	0.0614477	557	592
OPC	IL20RA	3.3159e-06	5.6599e-06	0.0613506	558	580
OPC	TNFSF4	1.83313e-05	2.91299e-05	0.0612711	559	623
OPC	G6PC2	2.70708e-05	4.22049e-05	0.0612429	560	635
OPC	REG1A	2.69615e-05	4.21007e-05	0.0612162	561	634
OPC	TWIST2	1.5234e-05	2.43252e-05	0.0610872	562	620
OPC	CD40	5.83255e-05	8.8291e-05	0.0610511	563	654
OPC	IL1A	0.000153769	0.000225862	0.0609553	564	674
OPC	TNFRSF17	1.03608e-05	1.68704e-05	0.0608639	565	608
OPC	ARTN	6.30052e-05	9.50841e-05	0.0607209	566	656
OPC	SERPINB5	3.65622e-06	6.19805e-06	0.0600439	567	584
OPC	ANGPT4	2.84173e-06	4.927e-06	0.0598863	568	571
OPC	CCR5	2.64883e-05	4.14928e-05	0.0596312	569	632
OPC	UCP1	3.02416e-05	4.68532e-05	0.0593945	570	639
OPC	CEACAM6	1.12599e-06	2.03789e-06	0.0590546	571	547
OPC	ACVRL1	0.000483145	0.000679423	0.0589557	572	704
OPC	MMP3	1.19798e-05	1.94017e-05	0.0586624	573	611
OPC	TNFRSF9	6.4865e-05	9.77418e-05	0.0584415	574	657
OPC	TSHZ2	0.000678621	0.000946246	0.0580471	575	710
OPC	OSM	0.000384099	0.000543226	0.0577498	576	700
OPC	SLC2A4	6.07793e-05	9.18648e-05	0.0576134	577	655
OPC	GC	3.19033e-05	4.92735e-05	0.0575196	578	641
OPC	GDF15	0.00493683	0.0063064	0.0573048	579	775
OPC	ACE2	0.000233025	0.000336781	0.0572008	580	685
OPC	IL1R2	0.000259896	0.000372894	0.0568553	581	690
OPC	NRIP3	2.98576e-05	4.63307e-05	0.0567054	582	638
OPC	CD3D	8.97908e-05	0.000133674	0.0564709	583	665
OPC	WNT7A	0.000159011	0.000233216	0.0563005	584	675
OPC	PIGR	0.0001822	0.000266045	0.0557622	586	678
OPC	ACKR4	0.0017122	0.00228447	0.0554137	587	742
OPC	IL1RL1	2.83268e-05	4.40936e-05	0.055135	588	636
OPC	MZB1	8.65799e-05	0.000129282	0.0550081	589	663
OPC	CLEC1A	0.000124749	0.000183509	0.054977	590	673
OPC	TNFSF18	2.11808e-05	3.352e-05	0.0549037	591	625
OPC	LIX1	0.000346849	0.000492655	0.0546974	592	697
OPC	WNT2	2.31114e-05	3.64336e-05	0.0546238	593	628
OPC	FZD4	0.00214181	0.00284788	0.0541689	594	744
OPC	COL14A1	0.000720408	0.00100169	0.0538919	595	712
OPC	WIF1	0.0017318	0.00230751	0.0538117	596	743
OPC	CHEK1	0.000285597	0.000407407	0.0537187	597	694
OPC	EPHA7	0.000114778	0.000169597	0.0537015	598	670
OPC	CD2	0.00118003	0.00159812	0.0536056	599	731
OPC	TNFSF10	0.000227684	0.000329542	0.0534536	600	684
OPC	KRT23	6.96719e-05	0.000104666	0.0532229	601	659
OPC	ACKR3	0.00929006	0.0115542	0.0531231	602	796
OPC	IL36G	3.37971e-05	5.19552e-05	0.0530049	603	644
OPC	CYP19A1	2.33012e-05	3.66744e-05	0.0527751	604	629
OPC	FZD3	0.00500309	0.00638281	0.0526597	605	776
OPC	IFNB1	5.30452e-05	8.04208e-05	0.0519824	606	653
OPC	TLR3	0.000248637	0.000357777	0.0519262	607	688
OPC	BMP5	2.14213e-05	3.3823e-05	0.0518094	608	627
OPC	FGF12	0.00104547	0.00142564	0.0517281	609	726
OPC	EPHA3	0.0025252	0.0033244	0.0514628	610	752
OPC	MMP1	9.23106e-05	0.000137218	0.0510488	611	666
OPC	HIF1A	0.00964172	0.0119466	0.0509178	612	799
OPC	RNF43	0.000118085	0.000174223	0.0508598	613	671
OPC	EZH2	0.00279528	0.00365565	0.0505514	614	757
OPC	BMP6	0.000267233	0.000382313	0.0504781	615	692
OPC	TOX	0.000962607	0.00132175	0.0504297	616	721
OPC	BMP4	0.00233591	0.00309165	0.0503804	617	748
OPC	CD3G	0.00274747	0.00359788	0.0503686	618	756
OPC	CLEC4D	0.000175681	0.000256905	0.050223	619	677
OPC	ACE	0.000120218	0.000177106	0.0498168	621	672
OPC	TNFSF14	0.0051527	0.00656522	0.049785	622	777
OPC	ADIPOQ	0.000439224	0.000619419	0.0496513	623	702
OPC	TP53	0.00378045	0.00488596	0.0494948	624	766
OPC	ETS1	0.00165044	0.00220802	0.0489408	625	740
OPC	TSC22D1	0.000603966	0.000843337	0.048853	626	709
OPC	CD83	0.0083881	0.0104984	0.0487556	627	791
OPC	FGG	0.000189308	0.000276016	0.0485966	628	679
OPC	P2RY12	0.00148904	0.00200292	0.0485471	629	736
OPC	RYK	0.00255641	0.00336101	0.0483393	630	753
OPC	CX3CL1	0.00343246	0.00445366	0.0480909	632	763
OPC	HPGDS	0.00152828	0.00205292	0.0480574	633	737
OPC	MS4A1	0.000226913	0.000328908	0.0480483	634	683
OPC	CLEC12A	0.0010751	0.00146403	0.0479443	635	727
OPC	DLL3	0.000250037	0.000359269	0.0478072	636	689
OPC	ETNPPL	0.000948197	0.00130377	0.0476771	637	720
OPC	MMP10	0.000113652	0.000168184	0.0475454	638	669
OPC	DNTT	0.000110334	0.000163519	0.0474698	639	668
OPC	LAMP3	0.00160898	0.00215839	0.0474386	640	738
OPC	TNFRSF11A	0.000854389	0.00118135	0.0474371	641	716
OPC	ITGAL	0.000997759	0.00136246	0.0473377	642	725
OPC	TNFAIP6	0.00456939	0.00586731	0.0468555	643	771
OPC	SELPLG	0.00936302	0.0116304	0.0467033	644	797
OPC	CXCL17	0.00567896	0.00721716	0.0465191	645	779
OPC	PRSS2	0.00583662	0.00740802	0.0463923	646	780
OPC	NR1H3	0.00643483	0.00812561	0.0462367	647	784
OPC	MMP12	0.000271439	0.00038777	0.0462118	648	693
OPC	LTF	0.000223284	0.000324121	0.0460788	650	682
OPC	FABP4	0.000168181	0.000246301	0.0460293	651	676
OPC	CD40LG	0.000980404	0.00134432	0.0457649	652	722
OPC	MMP7	0.00688276	0.00866912	0.045755	653	786
OPC	CX3CR1	0.00243701	0.00321258	0.0456644	654	751
OPC	CD34	0.00618967	0.00783603	0.0451493	655	782
OPC	TSLP	0.000483899	0.000679517	0.0449865	656	705
OPC	CCL11	0.00461195	0.00591428	0.0443323	658	772
OPC	ESR1	0.000899593	0.00123866	0.0442416	659	719
OPC	TNFSF8	0.000893756	0.00123234	0.0442159	660	718
OPC	PGR	0.000238187	0.000343239	0.0439838	661	687
OPC	ANGPT1	0.00270969	0.0035531	0.0436369	662	755
OPC	AREG	0.00111407	0.00151502	0.0435971	663	728
OPC	GDF9	0.00115285	0.00156345	0.0427977	666	730
OPC	RGS5	0.00148243	0.00199675	0.041717	668	735
OPC	PPBP	0.000821217	0.00113866	0.0406423	670	714
OPC	RSPO3	0.000323557	0.000460894	0.0403009	671	695
OPC	AR	0.0049185	0.0062911	0.0400511	672	774
OPC	IL2	0.000983514	0.00134486	0.0399494	673	724
OPC	CD300A	0.00918193	0.0114341	0.0399256	674	795
OPC	TNFRSF10D	0.00588401	0.0074586	0.0397965	675	781
OPC	IL18R1	0.00292603	0.00381656	0.0395229	676	759
OPC	CD86	0.00395325	0.00510263	0.039251	678	767
OPC	IL22RA1	0.00119253	0.00161284	0.0390776	679	732
OPC	CPB1	0.000982276	0.00134486	0.0389753	680	723
OPC	GZMB	0.0054808	0.00697428	0.0387621	681	778
OPC	ADGRE1	0.000707647	0.000985331	0.0381209	682	711
OPC	XCL2	0.00162802	0.00218098	0.0380904	683	739
OPC	ADGRG2	0.000237675	0.000343	0.0378417	684	686
OPC	NLRC4	0.0036538	0.00472844	0.0376942	686	765
OPC	PDGFB	0.00958479	0.0118909	0.0375964	687	798
OPC	CCRL2	0.0077643	0.00974228	0.0373764	689	789
OPC	CTSW	0.00399723	0.00515268	0.0371827	690	768
OPC	JCHAIN	0.00297046	0.00386433	0.0370639	691	761
OPC	TEK	0.00350072	0.00453628	0.0367391	694	764
OPC	NCR1	0.00237994	0.00314152	0.0367193	695	750
OPC	COL21A1	0.00471285	0.00603586	0.0359818	697	773
OPC	TXK	0.00623122	0.00787855	0.0347794	702	783
OPC	ACTG2	0.00661395	0.00834116	0.0337324	708	785
OPC	CENPF	0.00256593	0.00336906	0.0337183	709	754
OPC	RSPO2	0.00401179	0.00516473	0.0330183	716	769
OPC	CCL7	0.00402747	0.00517818	0.0326755	717	770
OPC	MSMB	0.00744029	0.00934757	0.0290352	726	788
Vasc	IGFBP7	0	0	4.71762	1	2
Vasc	COL4A2	2.29735e-216	5.68595e-214	3.35823	2	4
Vasc	TAGLN	3.20213e-189	6.34022e-187	3.33107	3	5
Vasc	COL4A1	2.04673e-187	3.37711e-185	2.93838	4	6
Vasc	SPARCL1	5.35409e-184	7.57221e-182	2.84878	5	7
Vasc	FN1	3.14283e-150	2.82855e-148	2.78138	6	11
Vasc	IFITM3	6.58888e-180	7.24777e-178	2.73299	7	9
Vasc	COL18A1	3.20645e-182	3.96798e-180	2.70571	8	8
Vasc	ITGA1	3.64302e-167	3.60659e-165	2.50074	9	10
Vasc	BGN	2.43062e-139	1.54535e-137	2.30809	10	15
Vasc	VWF	1.16495e-130	6.40724e-129	2.29072	11	18
Vasc	VIM	2.20068e-140	1.5562e-138	2.26892	12	14
Vasc	ESAM	2.49754e-139	1.54535e-137	2.18659	13	16
Vasc	HLA-E	2.83644e-122	1.33718e-120	2.1678	14	21
Vasc	HLA-C	1.95483e-121	8.79673e-120	2.14341	15	22
Vasc	RGCC	4.91334e-117	1.87085e-115	2.13386	16	26
Vasc	HLA-A	2.07808e-122	1.02865e-120	2.11151	17	20
Vasc	ENG	1.48927e-118	6.14323e-117	2.04665	18	24
Vasc	COL6A2	1.06525e-110	3.51532e-109	2.00578	19	30
Vasc	MYL9	4.92046e-116	1.80417e-114	1.98345	20	27
Vasc	EPAS1	3.80502e-115	1.34535e-113	1.98215	21	28
Vasc	MALAT1	1.13622e-83	2.34345e-82	1.97835	22	48
Vasc	COL1A1	1.40545e-87	3.23581e-86	1.95948	23	43
Vasc	IFI27	1.50699e-113	5.14454e-112	1.89451	24	29
Vasc	B2M	4.64199e-97	1.20936e-95	1.87067	25	38
Vasc	TPM2	1.48168e-102	4.07462e-101	1.86123	26	36
Vasc	HLA-B	8.88352e-95	2.19867e-93	1.85971	27	40
Vasc	CALD1	9.91034e-106	3.06601e-104	1.8435	28	32
Vasc	ACTA2	2.24858e-106	7.18095e-105	1.83037	29	31
Vasc	ITM2A	1.42046e-105	4.26138e-104	1.80839	30	33
Vasc	HSPB1	3.77169e-84	8.11733e-83	1.74962	31	46
Vasc	ITGB1	6.74204e-104	1.90703e-102	1.72482	32	35
Vasc	KLF2	5.47482e-97	1.38976e-95	1.69446	33	39
Vasc	COL1A2	6.08479e-88	1.43427e-86	1.6643	34	42
Vasc	CDKN1A	6.85426e-84	1.44377e-82	1.58543	35	47
Vasc	COL6A1	7.93631e-79	1.45499e-77	1.55001	36	54
Vasc	COL3A1	3.9738e-78	7.15284e-77	1.54604	37	55
Vasc	SRGN	1.67798e-82	3.3902e-81	1.53351	38	49
Vasc	CTNNB1	6.98982e-79	1.30565e-77	1.52911	39	53
Vasc	MGP	2.6355e-79	5.01758e-78	1.52393	40	52
Vasc	TPM1	3.79305e-88	9.15882e-87	1.51889	41	41
Vasc	GSN	2.57301e-67	3.85952e-66	1.50489	42	66
Vasc	TM4SF1	5.98435e-86	1.31656e-84	1.47649	43	45
Vasc	PECAM1	1.49372e-80	2.89957e-79	1.44586	44	51
Vasc	FLT1	2.56864e-81	5.08591e-80	1.43124	45	50
Vasc	ID3	1.80152e-69	2.83096e-68	1.35327	46	63
Vasc	JAG1	8.83326e-73	1.50775e-71	1.35326	47	58
Vasc	CD59	2.29755e-72	3.85522e-71	1.32791	48	59
Vasc	CD34	1.21166e-75	2.14205e-74	1.31909	49	56
Vasc	NOTCH3	2.23818e-70	3.693e-69	1.30749	50	60
Vasc	IFITM1	1.57698e-62	2.29589e-61	1.29524	51	68
Vasc	CCND1	2.55393e-67	3.85952e-66	1.28471	52	65
Vasc	CDH5	5.92658e-68	9.16767e-67	1.21627	53	64
Vasc	DCN	1.17248e-54	1.56859e-53	1.16214	54	74
Vasc	DUSP1	3.82567e-52	4.7942e-51	1.15369	55	79
Vasc	TIMP1	8.29119e-40	8.37579e-39	1.12452	56	98
Vasc	C11orf96	4.2755e-51	5.29094e-50	1.12313	57	80
Vasc	INSR	2.74702e-52	3.48661e-51	1.1017	58	78
Vasc	FZD4	3.68207e-64	5.44068e-63	1.09946	59	67
Vasc	APP	5.48935e-41	5.72049e-40	1.08841	60	95
Vasc	CRIP1	2.92322e-49	3.40469e-48	1.03701	61	85
Vasc	BTG1	2.67089e-53	3.47919e-52	1.03316	62	76
Vasc	CLEC14A	3.29346e-57	4.5285e-56	1.02612	63	72
Vasc	ITGA6	4.63257e-54	6.11499e-53	1.02584	64	75
Vasc	PDGFRB	5.16834e-55	7.00912e-54	0.999778	65	73
Vasc	THBS1	6.605e-47	7.51603e-46	0.949512	66	87
Vasc	NEAT1	1.04111e-27	8.18013e-27	0.928385	67	126
Vasc	SERPINH1	1.90266e-49	2.26943e-48	0.92005	68	83
Vasc	ACVRL1	4.89263e-50	5.97989e-49	0.911639	69	81
Vasc	IL32	4.31839e-45	4.75023e-44	0.889805	70	90
Vasc	CXCL12	6.46006e-44	6.95158e-43	0.882886	71	92
Vasc	ICAM2	4.56252e-46	5.13283e-45	0.872015	72	88
Vasc	ENTPD1	4.90506e-49	5.64652e-48	0.857211	73	86
Vasc	ADGRL4	2.38352e-49	2.80915e-48	0.828519	74	84
Vasc	BCL2L1	1.37113e-32	1.20126e-31	0.820864	75	113
Vasc	TGFBR2	3.12914e-41	3.29558e-40	0.816661	76	94
Vasc	SLC2A1	8.36055e-34	7.52449e-33	0.808987	77	110
Vasc	ADGRF5	4.1473e-45	4.61329e-44	0.783322	78	89
Vasc	ZFP36	1.7759e-28	1.45301e-27	0.777758	79	121
Vasc	HSP90AB1	3.25463e-22	2.07876e-21	0.762571	80	155
Vasc	ITGA5	1.36911e-34	1.25501e-33	0.759242	81	108
Vasc	CYTOR	1.03852e-35	9.6994e-35	0.758882	82	106
Vasc	SPOCK2	8.6381e-36	8.1445e-35	0.754198	83	105
Vasc	KDR	8.67899e-40	8.67899e-39	0.752342	84	99
Vasc	PDGFB	1.13148e-41	1.20448e-40	0.750338	85	93
Vasc	CD81	1.72961e-21	1.07693e-20	0.747117	86	159
Vasc	GAS6	3.71895e-36	3.54015e-35	0.743396	87	104
Vasc	EPHA2	1.45193e-38	1.40923e-37	0.736831	88	102
Vasc	IL4R	4.64784e-39	4.55581e-38	0.718843	89	101
Vasc	EIF5A	3.15512e-24	2.13943e-23	0.713961	90	146
Vasc	WWTR1	3.69769e-33	3.26849e-32	0.710986	91	112
Vasc	RAMP2	6.21198e-37	5.97074e-36	0.700196	92	103
Vasc	COL5A1	2.51605e-33	2.24405e-32	0.674133	93	111
Vasc	IFNGR1	1.27591e-26	9.42647e-26	0.671647	94	134
Vasc	IGFBP6	3.21946e-26	2.34357e-25	0.669861	95	136
Vasc	GPX1	3.96185e-20	2.37711e-19	0.669688	96	165
Vasc	ANGPT2	2.65691e-32	2.28725e-31	0.663977	97	115
Vasc	ANXA2	1.18582e-25	8.38542e-25	0.650884	98	140
Vasc	JAK1	4.52532e-27	3.4199e-26	0.647158	99	131
Vasc	JUNB	2.19694e-18	1.24998e-17	0.64281	100	174
Vasc	ETS1	2.53601e-32	2.20232e-31	0.606908	101	114
Vasc	CFLAR	2.00617e-28	1.62796e-27	0.605764	102	122
Vasc	BAX	2.04773e-24	1.39811e-23	0.5946	103	145
Vasc	S100A4	2.10034e-25	1.46432e-24	0.594524	104	142
Vasc	MEG3	4.7463e-26	3.42981e-25	0.591443	105	137
Vasc	RPL21	1.31489e-18	7.65727e-18	0.584616	106	170
Vasc	MYH11	3.98494e-27	3.03469e-26	0.581048	107	130
Vasc	ADIRF	7.86877e-28	6.23207e-27	0.575365	108	125
Vasc	IGFBP3	1.66873e-17	9.178e-17	0.573028	109	180
Vasc	ITGB5	4.42942e-23	2.90406e-22	0.570791	110	151
Vasc	ACTG2	7.08035e-31	5.99106e-30	0.564527	111	117
Vasc	ADGRA2	6.53576e-27	4.90182e-26	0.561659	112	132
Vasc	LGALS1	1.21738e-12	5.71187e-12	0.552244	113	211
Vasc	COL5A2	5.62309e-28	4.4894e-27	0.549754	114	124
Vasc	PGF	5.58897e-30	4.6109e-29	0.546593	115	120
Vasc	PDGFA	5.14075e-21	3.14157e-20	0.54404	116	162
Vasc	NOTCH1	1.38644e-22	9.03013e-22	0.541173	117	152
Vasc	MZT2A	4.39203e-11	1.92394e-10	0.531212	118	226
Vasc	ARHGDIB	2.22776e-27	1.7366e-26	0.529994	119	127
Vasc	BMPR2	7.93058e-27	5.90321e-26	0.528038	120	133
Vasc	DUSP5	4.46778e-24	3.00891e-23	0.51965	121	147
Vasc	SPRY4	2.43453e-22	1.56505e-21	0.504836	122	154
Vasc	CX3CL1	1.93383e-25	1.3578e-24	0.504127	123	141
Vasc	GSTP1	5.60379e-14	2.83048e-13	0.492181	124	196
Vasc	OAS2	9.98162e-24	6.63209e-23	0.491971	125	149
Vasc	HSP90B1	4.2592e-14	2.18477e-13	0.486543	126	193
Vasc	TYK2	1.80239e-12	8.33815e-12	0.474649	127	214
Vasc	TIE1	3.4478e-25	2.38694e-24	0.474436	128	143
Vasc	RAC1	6.17248e-15	3.26778e-14	0.472649	129	187
Vasc	VSIR	3.17692e-20	1.91778e-19	0.471696	130	164
Vasc	CAV1	6.01458e-13	2.86271e-12	0.471493	131	208
Vasc	ATP1A2	5.07503e-18	2.8547e-17	0.471034	132	176
Vasc	FOS	1.76236e-11	7.82391e-11	0.46995	133	223
Vasc	IGF2	2.11734e-18	1.21166e-17	0.463058	134	173
Vasc	CDH11	3.4583e-19	2.02587e-18	0.461442	135	169
Vasc	TNFRSF10B	5.82999e-20	3.47692e-19	0.461168	136	166
Vasc	CALM1	1.37508e-15	7.31898e-15	0.443216	137	186
Vasc	TGFB1	5.23839e-18	2.92995e-17	0.441709	138	177
Vasc	FOXF1	1.31502e-19	7.79562e-19	0.435937	139	167
Vasc	LMNA	1.29002e-16	6.94087e-16	0.43329	140	184
Vasc	GADD45B	4.46826e-13	2.15784e-12	0.427766	141	205
Vasc	COL5A3	5.04396e-14	2.56078e-13	0.427266	142	195
Vasc	NFKBIA	2.89598e-14	1.50106e-13	0.421792	143	191
Vasc	LTBR	1.74805e-18	1.00615e-17	0.42098	144	172
Vasc	RGS5	2.15273e-21	1.332e-20	0.420082	145	160
Vasc	IRF3	4.44082e-14	2.26619e-13	0.413348	146	194
Vasc	HSPA1A	1.21278e-09	4.94094e-09	0.41032	147	243
Vasc	ARF1	2.76846e-13	1.35013e-12	0.404128	148	203
Vasc	FZD6	1.54179e-19	9.08555e-19	0.394137	149	168
Vasc	BST2	8.32654e-15	4.38472e-14	0.389238	150	188
Vasc	HDAC1	1.17969e-15	6.31293e-15	0.388023	151	185
Vasc	STAT3	1.49456e-11	6.75625e-11	0.38467	152	219
Vasc	RPL22	1.12525e-10	4.78111e-10	0.383373	153	233
Vasc	HSP90AA1	4.54583e-08	1.68553e-07	0.37948	154	267
Vasc	YBX3	1.3808e-09	5.60243e-09	0.377546	155	244
Vasc	MX1	1.42824e-13	7.14119e-13	0.375337	156	198
Vasc	COL14A1	8.26842e-17	4.52251e-16	0.372599	157	181
Vasc	DUSP6	1.31208e-14	6.83661e-14	0.370483	158	190
Vasc	APOD	7.46621e-07	2.50561e-06	0.36501	159	295
Vasc	FAM107A	4.59236e-07	1.56774e-06	0.364169	160	290
Vasc	FYN	3.73146e-09	1.47177e-08	0.35795	161	251
Vasc	ACVR1	9.84233e-17	5.32454e-16	0.354583	162	183
Vasc	COL12A1	1.34438e-17	7.43541e-17	0.348104	163	179
Vasc	MECOM	3.47031e-18	1.9632e-17	0.344711	164	175
Vasc	RPL37	3.62572e-09	1.44155e-08	0.339798	165	249
Vasc	MMP14	1.58295e-12	7.39208e-12	0.334092	166	212
Vasc	BMP1	2.98355e-14	1.53839e-13	0.333718	167	192
Vasc	RPL34	5.17612e-08	1.91208e-07	0.312732	168	268
Vasc	TNFRSF10D	1.21996e-14	6.39028e-14	0.3052	169	189
Vasc	YES1	1.64985e-13	8.20782e-13	0.305021	170	199
Vasc	FES	1.64656e-11	7.34278e-11	0.300405	171	222
Vasc	ITGAV	8.36263e-07	2.79696e-06	0.297309	172	296
Vasc	SEC23A	2.085e-11	9.21495e-11	0.294944	173	224
Vasc	CXCL3	6.00207e-11	2.5953e-10	0.292018	174	228
Vasc	SIGIRR	1.65829e-13	8.20855e-13	0.288799	175	200
Vasc	OAS3	1.4461e-10	6.09206e-10	0.28876	176	235
Vasc	HDAC5	6.98613e-11	2.99405e-10	0.288236	177	231
Vasc	TNFRSF14	6.30823e-10	2.61303e-09	0.288184	178	239
Vasc	RELA	1.91204e-10	8.02084e-10	0.287839	179	236
Vasc	COL6A3	5.75344e-13	2.75165e-12	0.286676	180	207
Vasc	MXRA8	7.71608e-10	3.16968e-09	0.280674	181	241
Vasc	EFNB1	3.14608e-09	1.2559e-08	0.278252	182	248
Vasc	IL13RA1	1.01284e-09	4.14344e-09	0.277941	183	242
Vasc	IFNAR2	3.81432e-10	1.58663e-09	0.274029	184	238
Vasc	H4C3	1.26207e-08	4.86165e-08	0.272659	185	257
Vasc	IL3RA	3.0155e-12	1.38853e-11	0.272364	186	215
Vasc	HIF3A	5.58372e-08	2.05498e-07	0.268123	187	269
Vasc	EFNB2	6.00327e-11	2.5953e-10	0.267498	188	229
Vasc	ADGRL2	1.69992e-12	7.90101e-12	0.267278	189	213
Vasc	GPER1	6.22365e-09	2.44501e-08	0.265457	190	252
Vasc	PHLDA2	6.8216e-13	3.23128e-12	0.264163	191	209
Vasc	TEK	1.8582e-13	9.15234e-13	0.262719	192	201
Vasc	INHBA	3.77855e-12	1.72386e-11	0.262328	193	217
Vasc	TNFRSF1B	1.04279e-10	4.44985e-10	0.260114	194	232
Vasc	RPL32	3.28988e-07	1.15496e-06	0.259305	195	282
Vasc	JUN	0.000138174	0.000372731	0.258468	196	367
Vasc	COL8A1	8.9679e-09	3.46806e-08	0.25417	197	256
Vasc	FGR	1.16432e-10	4.92596e-10	0.253987	198	234
Vasc	CSK	6.44241e-09	2.51901e-08	0.251749	199	253
Vasc	CYSTM1	6.46291e-09	2.51901e-08	0.251187	200	254
Vasc	C9orf16	1.74602e-08	6.67398e-08	0.250626	201	259
Vasc	IL6ST	2.67548e-06	8.7129e-06	0.248911	202	304
Vasc	EPHB4	3.69335e-09	1.46257e-08	0.248671	203	250
Vasc	EFNA1	3.38082e-07	1.18269e-06	0.244631	204	283
Vasc	ST6GAL1	2.33582e-09	9.40025e-09	0.243273	205	246
Vasc	TUBB4B	1.26567e-07	4.57304e-07	0.24222	206	274
Vasc	CXCL1	6.98019e-09	2.70995e-08	0.24017	207	255
Vasc	HSPA1B	5.30763e-05	0.000153194	0.239778	208	343
Vasc	ST6GALNAC3	3.12262e-09	1.25158e-08	0.239705	209	247
Vasc	CLEC1A	1.55084e-11	6.9788e-11	0.239242	210	220
Vasc	BAG3	1.62012e-09	6.5466e-09	0.236876	211	245
Vasc	RXRB	4.54417e-07	1.55665e-06	0.234975	212	289
Vasc	IGF2R	7.42145e-07	2.49906e-06	0.233395	213	294
Vasc	ACE	1.59352e-11	7.13839e-11	0.231853	214	221
Vasc	VCAN	3.17156e-07	1.11738e-06	0.231361	215	281
Vasc	NLRC5	1.87608e-08	7.14355e-08	0.229074	216	260
Vasc	SMAD2	3.84323e-07	1.33035e-06	0.22834	217	286
Vasc	COTL1	1.16012e-05	3.53389e-05	0.227549	218	325
Vasc	CD40	6.37743e-10	2.63069e-09	0.225923	219	240
Vasc	CD55	3.07165e-08	1.15454e-07	0.22158	220	263
Vasc	HLA-DRB1	0.000160078	0.000426013	0.22072	221	372
Vasc	NOSIP	9.66063e-07	3.20941e-06	0.215069	222	298
Vasc	IL10RB	2.01122e-07	7.18813e-07	0.214626	223	277
Vasc	SOX4	4.37847e-08	1.62958e-07	0.214594	224	266
Vasc	IL27RA	2.13606e-08	8.10229e-08	0.213635	225	261
Vasc	GPX3	6.72533e-05	0.000190231	0.211566	226	350
Vasc	RB1	2.85867e-07	1.01075e-06	0.205622	227	280
Vasc	GDF15	2.63178e-06	8.62735e-06	0.202288	228	302
Vasc	ANXA1	0.00017744	0.000469693	0.198831	229	374
Vasc	ABL2	1.78318e-07	6.39618e-07	0.198352	230	276
Vasc	RAMP3	1.52207e-07	5.47946e-07	0.197312	231	275
Vasc	DDX58	2.31818e-08	8.75954e-08	0.197073	232	262
Vasc	DNMT1	3.22207e-06	1.03904e-05	0.19636	233	307
Vasc	MAF	4.97956e-05	0.000145421	0.193526	234	339
Vasc	KRAS	4.03313e-07	1.39122e-06	0.188195	235	287
Vasc	FAS	6.15139e-07	2.07846e-06	0.186436	236	293
Vasc	FKBP11	1.157e-05	3.53389e-05	0.184749	237	324
Vasc	H2AZ1	3.09817e-06	1.00235e-05	0.183967	238	306
Vasc	EPHA3	1.84469e-06	6.06725e-06	0.182492	239	301
Vasc	PTGES3	0.000197855	0.000519567	0.17981	240	377
Vasc	VEGFC	9.97518e-08	3.64407e-07	0.178238	241	271
Vasc	TNFRSF19	4.18155e-07	1.43741e-06	0.176527	242	288
Vasc	KRT18	9.34212e-06	2.89022e-05	0.174779	243	320
Vasc	SNAI2	1.15018e-06	3.80829e-06	0.174029	244	299
Vasc	PTPRCAP	5.32727e-07	1.81237e-06	0.173757	245	291
Vasc	STAT1	0.000105222	0.000288559	0.16995	246	361
Vasc	RXRA	4.2522e-06	1.36236e-05	0.169753	247	309
Vasc	NR3C1	1.12283e-05	3.45219e-05	0.167802	248	322
Vasc	TNFSF10	5.49323e-07	1.86243e-06	0.166817	249	292
Vasc	IL15RA	0.000120558	0.000326993	0.166487	250	365
Vasc	GLUD1	8.15871e-06	2.54799e-05	0.165264	251	317
Vasc	XBP1	3.65102e-05	0.000107575	0.164731	252	336
Vasc	STAT4	3.74256e-07	1.30005e-06	0.164172	253	285
Vasc	SMARCB1	9.89856e-05	0.000273731	0.163962	254	358
Vasc	TAP2	7.76266e-06	2.43969e-05	0.163936	255	315
Vasc	RYK	2.64408e-06	8.63907e-06	0.163622	256	303
Vasc	TGFB3	3.26721e-05	9.65534e-05	0.161922	257	335
Vasc	SRC	1.25808e-05	3.80887e-05	0.161133	258	327
Vasc	IGF1R	5.532e-05	0.000158744	0.159753	259	345
Vasc	ICAM3	5.05203e-06	1.60305e-05	0.158609	260	312
Vasc	CXCL2	1.9094e-05	5.7456e-05	0.157926	261	329
Vasc	MAP1LC3B	0.000130021	0.000351697	0.157229	262	366
Vasc	NPR1	3.53705e-07	1.23298e-06	0.156539	263	284
Vasc	TNFRSF10A	4.17427e-08	1.55944e-07	0.155863	264	265
Vasc	SMAD3	4.48149e-06	1.43119e-05	0.155256	265	310
Vasc	BMP6	1.48217e-06	4.89116e-06	0.153738	266	300
Vasc	ITGA3	0.000546135	0.00135507	0.153434	267	399
Vasc	IL34	2.77516e-05	8.27533e-05	0.15289	268	332
Vasc	IL17RA	0.000234061	0.0006114	0.149994	269	379
Vasc	STAT6	8.98977e-06	2.7987e-05	0.146344	270	318
Vasc	PCNA	4.25372e-05	0.000124591	0.145276	271	338
Vasc	TNFRSF4	1.2526e-05	3.8039e-05	0.144064	272	326
Vasc	TAP1	0.000269567	0.000702292	0.143964	273	380
Vasc	ADGRE5	6.3596e-05	0.00018092	0.142237	275	348
Vasc	KRT15	8.50814e-05	0.00023794	0.140723	276	354
Vasc	OASL	5.07067e-05	0.000147646	0.140548	277	340
Vasc	MYC	3.22988e-05	9.5736e-05	0.140348	278	334
Vasc	JAK2	0.000142143	0.000382395	0.139557	279	368
Vasc	IL1R1	5.88624e-05	0.000167936	0.138928	280	347
Vasc	CD4	5.09576e-05	0.000147941	0.138387	281	341
Vasc	CLEC4E	9.88061e-06	3.04729e-05	0.136039	282	321
Vasc	TP53	9.59163e-05	0.000265986	0.135628	283	357
Vasc	PPARD	0.000425878	0.00108665	0.135542	284	388
Vasc	KRT19	0.000181743	0.000479801	0.135003	285	375
Vasc	CCR10	0.000211929	0.000555052	0.134173	286	378
Vasc	CD36	2.51648e-05	7.52662e-05	0.133787	287	331
Vasc	HBA1	0.00447657	0.0100041	0.132975	288	443
Vasc	TYMS	8.21152e-05	0.000230295	0.132403	289	353
Vasc	CD27	0.000105177	0.000288559	0.13237	290	360
Vasc	HDAC3	0.00173145	0.00408127	0.131591	291	420
Vasc	RARG	6.5285e-05	0.000185193	0.13104	292	349
Vasc	IL1RL1	7.9843e-06	2.50141e-05	0.129983	293	316
Vasc	TNFRSF21	0.000513844	0.00128786	0.128333	294	395
Vasc	CD2	0.000353808	0.000912162	0.127934	295	384
Vasc	FZD1	0.000684774	0.00167389	0.127849	296	405
Vasc	CD276	0.00656111	0.0143112	0.127315	297	453
Vasc	VHL	0.00297538	0.00683439	0.127308	298	431
Vasc	CCL5	0.000601945	0.00148899	0.126804	299	400
Vasc	PDGFD	0.000110916	0.000302499	0.126713	300	363
Vasc	RUNX3	0.000532599	0.0013315	0.126425	301	396
Vasc	CASP3	0.000143832	0.000385891	0.125393	303	369
Vasc	ALCAM	0.0083519	0.0176675	0.124592	304	468
Vasc	RORA	0.00065695	0.00161385	0.123764	305	403
Vasc	SLC2A4	7.79749e-05	0.000219305	0.123685	306	352
Vasc	IL7R	0.000476459	0.0012033	0.122797	307	392
Vasc	LAMP3	0.000165755	0.000439939	0.121141	308	373
Vasc	MAPK14	0.00305306	0.0069966	0.121096	309	432
Vasc	KITLG	0.000603118	0.00148899	0.119117	310	401
Vasc	HMGB2	0.00394749	0.00894284	0.118395	311	437
Vasc	RARB	0.000382635	0.00098137	0.117639	313	386
Vasc	CYP1B1	0.000780587	0.00189407	0.116432	314	408
Vasc	GPBAR1	0.00140276	0.00337071	0.114658	315	412
Vasc	ATG12	0.000457282	0.00115782	0.114155	317	391
Vasc	INHBB	0.000608466	0.00149846	0.113656	318	402
Vasc	FZD8	0.00136346	0.00328956	0.112923	319	410
Vasc	LGALS9	0.00737929	0.0157108	0.111242	320	465
Vasc	VCAM1	0.000424998	0.00108665	0.110814	321	387
Vasc	COL11A1	0.00211132	0.00494139	0.110211	322	423
Vasc	KRT17	0.00367608	0.00838552	0.110129	323	434
Vasc	PIGR	0.000437478	0.00111052	0.109022	324	390
Vasc	IL2RG	0.000483137	0.00121706	0.108476	325	393
Vasc	ATF3	0.00073592	0.00179007	0.108256	326	407
Vasc	BMP2	0.0014184	0.00339184	0.107948	327	414
Vasc	FABP4	5.27278e-05	0.000152633	0.107718	328	342
Vasc	HBB	0.00702687	0.015156	0.107259	329	459
Vasc	CRP	0.00692193	0.014995	0.104674	330	457
Vasc	BMP4	0.00135809	0.00328731	0.103702	331	409
Vasc	ADORA2A	0.000505952	0.0012713	0.103595	332	394
Vasc	TNFAIP6	0.00182927	0.00430161	0.103532	333	421
Vasc	HTT	0.00154908	0.00367768	0.102316	334	417
Vasc	ABL1	0.00482267	0.0107532	0.101603	335	444
Vasc	STAT5B	0.00599884	0.0131682	0.0985122	336	451
Vasc	DDC	0.00183602	0.00430725	0.0980403	337	422
Vasc	CCR7	0.00412805	0.0092881	0.0964358	340	440
Vasc	ATG5	0.00153949	0.00366368	0.096043	342	416
Vasc	KRT6B	0.00160198	0.00379417	0.0958565	343	418
Vasc	SMAD4	0.00553953	0.0122688	0.0957346	344	447
Vasc	PNOC	0.00236393	0.00550656	0.0930116	348	425
Vasc	MAML2	0.00655128	0.0143112	0.0923067	349	452
Vasc	KRT6C	0.0056409	0.0124654	0.0922051	350	448
Vasc	CD3E	0.00656291	0.0143112	0.0916221	351	454
Vasc	IL16	0.00753462	0.016007	0.0899674	352	466
Vasc	GATA3	0.0051776	0.0114929	0.0892757	353	446
Vasc	TNFSF12	0.00387074	0.00878906	0.0882716	354	436
Vasc	CXCL8	0.00401418	0.00905249	0.0875837	356	439
Vasc	MMP19	0.00260047	0.0060151	0.0873141	357	428
Vasc	WNT2B	0.00255468	0.00593693	0.0868445	358	426
Vasc	LEFTY2	0.00279524	0.00643554	0.0865653	359	430
Vasc	CD40LG	0.00262484	0.00605732	0.0865221	360	429
Vasc	GZMA	0.00258413	0.0059913	0.0862828	362	427
Vasc	KRT5	0.00369422	0.00840754	0.085784	364	435
Vasc	MMP1	0.00162523	0.00384004	0.0857172	365	419
Vasc	EPHA4	0.00736207	0.0157079	0.084146	368	464
Vasc	FGF12	0.0072809	0.0155682	0.0841091	369	463
Vasc	IFNAR1	0.00317257	0.00725368	0.0820536	372	433
Vasc	ITGAL	0.0044599	0.00998937	0.0810553	373	442
Vasc	WNT5B	0.00417348	0.00936903	0.0807462	374	441
Vasc	CD52	0.00569285	0.0125282	0.0800779	375	449
Vasc	IL24	0.00725681	0.0155503	0.079843	376	462
Vasc	TSC22D1	0.00760394	0.0161197	0.076093	382	467
Vasc	S100P	0.00569464	0.0125282	0.075575	384	450
Vasc	CXCR1	0.0091597	0.019335	0.0684873	401	469
Vasc	PROKR1	0.00928698	0.0195619	0.0630471	424	470
Vasc	RAD51	0.00398224	0.00900095	0.0565732	449	438
Glial	GFAP	0	0	5.65687	1	1
Glial	FAM107A	5.03728e-51	3.02237e-50	0.561874	2	165
Glial	CLU	2.69211e-11	5.63465e-11	0.31761	3	473
Glial	S100B	2.06938e-08	3.8009e-08	0.218856	4	539
Glial	SERPINA3	7.04223e-06	1.11907e-05	0.182762	5	623
5	CD74	0	0	5.28557	1	1
5	C1QC	0	0	4.97022	2	2
5	C1QB	0	0	4.36534	3	6
5	CD68	0	0	4.31302	4	5
5	CD163	0	0	4.24691	5	7
5	C1QA	0	0	4.08102	6	8
5	SPP1	0	0	4.00543	7	3
5	PSAP	0	0	3.78242	8	4
5	GPNMB	0	0	3.67935	9	15
5	GPX1	0	0	3.49905	10	11
5	HLA-DRB1	0	0	3.48817	11	13
5	HLA-DRA	0	0	3.42916	12	14
5	CD14	0	0	3.29597	13	16
5	MALAT1	0	0	3.20877	14	9
5	HLA-C	0	0	3.16791	15	12
5	HLA-A	0	0	3.14769	16	10
5	HLA-DQB1	0	0	3.12715	17	19
5	HLA-DPA1	0	0	3.00256	18	20
5	B2M	0	0	2.97778	19	18
5	ITGB2	0	0	2.92558	20	21
5	HLA-B	0	0	2.90971	21	17
5	CD81	0	0	2.75396	22	22
5	FCGR3A	0	0	2.71092	23	23
5	ITGAX	0	0	2.62384	24	24
5	NEAT1	0	0	2.49906	25	26
5	GLUL	0	0	2.42557	26	25
5	HLA-E	0	0	2.33405	27	27
5	FOS	1.11136e-281	3.05623e-280	2.24883	28	36
5	HLA-DRB5	4.35499788414738e-314	1.53980282338953e-312	2.19057	29	28
5	SRGN	2.58287e-302	8.52345e-301	2.17187	30	30
5	RGS1	3.66293e-287	1.09888e-285	2.15781	31	33
5	CD53	5.42288e-307	1.85126e-305	2.12647	32	29
5	CXCL16	1.30694e-300	4.17379e-299	2.10657	33	31
5	IFNGR1	1.3988e-286	4.07298e-285	2.06534	34	34
5	CD37	6.17623e-294	1.91077e-292	2.05519	35	32
5	CSF1R	9.43215e-273	2.39431e-271	2.02061	36	39
5	TYROBP	1.99632e-284	5.64672e-283	2.00243	37	35
5	SAT1	1.62283e-277	4.34215e-276	1.99493	38	37
5	ZFP36	3.9469e-245	9.76859e-244	1.98258	39	40
5	HLA-DPB1	1.04244e-274	2.71583e-273	1.97566	40	38
5	MZT2A	1.08081e-235	2.54763e-234	1.90191	41	42
5	DUSP1	4.26835e-228	9.18624e-227	1.89348	42	46
5	GFAP	3.66585e-216	7.56082e-215	1.87278	43	48
5	CD63	7.30194e-212	1.44578e-210	1.77294	44	50
5	MERTK	6.45916e-242	1.55965e-240	1.7674	45	41
5	TLR2	1.93446e-220	4.07471e-219	1.74499	46	47
5	HLA-DQA1	6.87453e-230	1.5124e-228	1.73639	47	45
5	LGALS9	2.49192e-235	5.73721e-234	1.73026	48	43
5	LYZ	1.10591e-199	2.10548e-198	1.70322	49	52
5	FCER1G	7.76513e-232	1.74715e-230	1.6811	50	44
5	CXCR4	1.03844e-203	2.01579e-202	1.59977	51	51
5	IL10RA	3.1281e-212	6.32003e-211	1.55236	52	49
5	CCL3	2.5442e-169	4.19793e-168	1.53817	53	60
5	JUNB	6.52429e-159	1.05886e-157	1.51157	54	61
5	MAF	6.44718e-184	1.20428e-182	1.49405	55	53
5	TGFBR1	1.13947e-181	2.05104e-180	1.46523	56	55
5	IER3	1.46463e-175	2.58925e-174	1.44848	57	56
5	CFD	4.16329e-175	7.23097e-174	1.40441	58	57
5	CSF2RA	7.79069e-182	1.42829e-180	1.39793	59	54
5	FPR1	5.09697e-174	8.7e-173	1.37976	60	58
5	IFNGR2	2.0616e-171	3.45929e-170	1.36734	61	59
5	NFKBIA	7.99329e-150	1.27635e-148	1.29188	62	62
5	CCL3L3	7.6086e-139	1.14129e-137	1.22471	63	66
5	RPL21	7.47936e-122	1.01432e-120	1.2066	64	73
5	CD84	1.03883e-149	1.63244e-148	1.16556	65	63
5	TNFRSF14	1.09324e-133	1.61539e-132	1.14855	66	67
5	ST6GAL1	7.26504e-141	1.10652e-139	1.14367	67	65
5	MS4A4A	3.44071e-146	5.32234e-145	1.14314	68	64
5	GADD45B	7.87999e-113	1.00015e-111	1.09323	69	78
5	CDKN1A	3.60101e-103	3.87499e-102	1.09036	70	92
5	LPAR5	4.61016e-126	6.61458e-125	1.07548	71	69
5	CCL4	6.58302e-110	7.85204e-109	1.06715	72	83
5	VSIR	4.39827e-125	6.13279e-124	1.06586	73	71
5	ITGAV	3.37798e-98	3.48354e-97	1.05186	74	96
5	COTL1	7.01578e-109	7.98347e-108	1.04758	75	87
5	CIITA	9.98197e-132	1.45326e-130	1.03914	76	68
5	CLEC7A	7.03248e-126	9.94594e-125	1.03263	77	70
5	GAS6	4.28468e-116	5.58136e-115	1.01075	78	76
5	CCR1	5.66355e-118	7.47588e-117	1.007	79	75
5	CMKLR1	1.89786e-121	2.53903e-120	1.0012	80	74
5	MX1	2.34164e-108	2.63434e-107	0.992367	81	88
5	ENTPD1	2.22483e-122	3.05914e-121	0.985636	82	72
5	CD83	2.06328e-111	2.55331e-110	0.982567	83	80
5	IL13RA1	3.93114e-112	4.92637e-111	0.968812	84	79
5	GSTP1	3.75964e-81	3.38367e-80	0.936196	85	110
5	FYB1	5.70275e-114	7.33211e-113	0.931883	86	77
5	FAM107A	1.31314e-65	9.70153e-65	0.913917	87	134
5	SOD2	1.98998e-69	1.56356e-68	0.912691	88	126
5	TLR4	1.72041e-103	1.87166e-102	0.910782	89	91
5	OLR1	5.9715e-110	7.20949e-109	0.893084	90	82
5	CTNNB1	2.06968e-80	1.84593e-79	0.891009	91	111
5	HCK	1.4806e-109	1.74499e-108	0.888023	92	84
5	SELPLG	1.33024e-101	1.41606e-100	0.883919	93	93
5	CSF3R	5.37101e-111	6.56457e-110	0.883903	94	81
5	ENG	2.16051e-98	2.25147e-97	0.879197	95	95
5	IL18	5.13178e-109	5.97702e-108	0.878076	96	85
5	AXL	1.86275e-99	1.96184e-98	0.875965	97	94
5	TGFB1	2.45875e-94	2.43416e-93	0.872886	98	100
5	FCGBP	3.02064e-86	2.7948e-85	0.869063	99	107
5	LTBR	3.58178e-98	3.65563e-97	0.865813	100	97
5	RPL34	5.08771e-77	4.37985e-76	0.857286	101	115
5	S100A9	5.45024e-87	5.1388e-86	0.854863	102	105
5	HAVCR2	9.50409e-107	1.0572e-105	0.851243	103	89
5	BTG1	2.09115e-86	1.95305e-85	0.847402	104	106
5	HSP90AB1	7.60469e-57	4.95306e-56	0.844875	105	152
5	LAIR1	3.48922e-97	3.52483e-96	0.841632	106	98
5	S100B	2.16465e-50	1.29097e-49	0.838923	107	166
5	BAX	6.19563e-80	5.4765e-79	0.825562	108	112
5	BCL2L1	2.57186e-69	2.00483e-68	0.819173	109	127
5	TLR1	2.40399e-94	2.40399e-93	0.815247	110	99
5	IGF2R	2.75118e-82	2.49878e-81	0.815005	111	109
5	SERPINA1	3.11303e-92	3.02147e-91	0.810317	112	102
5	VIM	5.79943e-45	3.26218e-44	0.802534	113	176
5	RPL37	8.63095e-67	6.5728e-66	0.783116	114	130
5	HSPA1A	7.672e-56	4.932e-55	0.777342	115	154
5	HSP90B1	2.76689e-60	1.86341e-59	0.774991	116	147
5	FGR	8.02564e-91	7.71396e-90	0.760912	117	103
5	RAC1	1.27728e-61	8.96816e-61	0.745727	118	141
5	ETV5	6.79934e-71	5.38508e-70	0.735097	119	125
5	SQSTM1	3.07321e-45	1.73856e-44	0.72933	120	175
5	PTPRC	1.41205e-84	1.29438e-83	0.723513	121	108
5	IL6R	1.36493e-76	1.1649e-75	0.709076	122	116
5	SELENOP	5.95547e-50	3.53049e-49	0.706683	123	167
5	IL17RA	9.6518e-73	7.89693e-72	0.705276	124	121
5	TNFRSF1A	3.502e-55	2.23676e-54	0.704069	125	155
5	RELT	6.97576e-76	5.85255e-75	0.703909	126	118
5	JUN	2.37265e-43	1.29775e-42	0.696488	127	181
5	ITGAM	8.80895e-72	7.09013e-71	0.690815	128	123
5	BST2	1.10108e-68	8.51619e-68	0.68991	129	128
5	IL4R	3.35215e-76	2.83644e-75	0.689198	130	117
5	RPL22	2.42553e-54	1.51979e-53	0.683757	131	158
5	PTGS1	1.6403e-78	1.43708e-77	0.680136	132	113
5	TNFRSF1B	3.19988e-77	2.77884e-76	0.678852	133	114
5	IL10RB	3.78992e-71	3.02583e-70	0.675956	134	124
5	SLC40A1	1.00411e-73	8.28388e-73	0.670215	135	120
5	TGFBR2	3.64701e-66	2.73526e-65	0.663936	136	132
5	HSP90AA1	5.89287e-39	3.03851e-38	0.656751	137	192
5	FES	3.27647e-67	2.5145e-66	0.655793	138	129
5	GSN	4.61078e-35	2.22667e-34	0.652252	139	205
5	CCL4L2	1.65192e-66	1.2484e-65	0.651032	140	131
5	HIF1A	3.7481e-66	2.78994e-65	0.64756	141	133
5	CD59	2.35277e-59	1.55283e-58	0.647487	142	150
5	IRF3	2.55938e-54	1.59358e-53	0.642958	143	159
5	TLR7	3.55603e-74	2.95838e-73	0.641153	144	119
5	RBPJ	1.78631e-62	1.28148e-61	0.640342	145	138
5	TYK2	2.72584e-41	1.45085e-40	0.637428	146	186
5	CD300A	8.36085e-72	6.78462e-71	0.634569	147	122
5	GPX3	2.67421e-49	1.55907e-48	0.629542	148	169
5	LYN	2.60624e-63	1.88334e-62	0.617968	149	137
5	CSK	4.0391e-61	2.7963e-60	0.6138	150	143
5	LGALS1	4.55445e-32	2.04023e-31	0.612672	151	221
5	HSPA1B	2.20908e-42	1.19508e-41	0.608554	152	183
5	OAS2	6.40745e-62	4.53099e-61	0.605882	153	140
5	EIF5A	2.64438e-38	1.34945e-37	0.600707	154	194
5	CHI3L1	9.42034e-32	4.20096e-31	0.592699	155	222
5	CD4	2.19092e-65	1.60668e-64	0.585409	156	135
5	HMGB2	2.19006e-53	1.33837e-52	0.583181	157	162
5	GNLY	4.30877e-56	2.78803e-55	0.582913	158	153
5	TNFRSF10B	2.00624e-53	1.23365e-52	0.572384	159	161
5	LGALS3	6.0054e-34	2.83112e-33	0.572072	160	210
5	IL16	4.89972e-61	3.36856e-60	0.57008	161	144
5	S100A4	1.48073e-50	8.88435e-50	0.568358	162	165
5	CX3CR1	6.84632e-61	4.67438e-60	0.567728	163	145
5	MRC1	1.21964e-63	8.87828e-63	0.562978	164	136
5	P2RY12	8.25439e-60	5.48446e-59	0.554754	165	149
5	SYK	5.46031e-62	3.889e-61	0.554702	166	139
5	ARHGDIB	3.78956e-61	2.64202e-60	0.550532	167	142
5	SERPINA3	8.8825e-22	3.1977e-21	0.549781	168	275
5	PDGFB	5.78351e-60	3.8687e-59	0.542054	169	148
5	PPARG	1.74898e-60	1.18595e-59	0.538901	170	146
5	JAK1	2.4232e-43	1.31812e-42	0.538434	171	182
5	OAS3	2.67719e-49	1.55907e-48	0.534772	172	170
5	IFITM3	2.57024e-27	1.05582e-26	0.531598	173	241
5	CFLAR	5.31883e-49	3.07932e-48	0.528792	174	171
5	OAS1	1.56737e-52	9.51963e-52	0.527241	175	163
5	MMP14	1.34638e-48	7.74951e-48	0.526413	176	172
5	BCL2	1.66537e-47	9.4754e-47	0.525409	177	174
5	C5AR2	1.19088e-54	7.55748e-54	0.522624	178	156
5	VHL	2.12885e-44	1.18403e-43	0.521961	179	178
5	IL2RA	2.784e-54	1.7226e-53	0.518293	180	160
5	FFAR4	6.00326e-50	3.53764e-49	0.516861	181	168
5	TGFBI	1.48262e-54	9.34901e-54	0.512748	182	157
5	STAT3	1.48437e-35	7.27487e-35	0.512664	183	202
5	ADGRG1	2.33267e-35	1.13761e-34	0.511926	184	203
5	RGS2	3.42969e-40	1.78705e-39	0.508841	185	190
5	RPL32	1.2609e-38	6.46783e-38	0.504527	186	193
5	MIF	8.78652e-23	3.28251e-22	0.502332	187	265
5	BTK	3.54766e-52	2.14157e-51	0.494327	188	164
5	HCST	1.1187e-47	6.40179e-47	0.492258	189	173
5	ITGA9	2.71468e-41	1.45085e-40	0.481917	190	185
5	IL6ST	9.67001e-33	4.41166e-32	0.476327	191	217
5	HSPB1	3.18887e-20	1.10384e-19	0.471613	192	286
5	S100A6	9.04093e-20	3.11865e-19	0.470164	193	287
5	ARF1	4.42269e-34	2.09496e-33	0.466282	194	209
5	LAMP2	1.6769e-29	7.15575e-29	0.465379	195	232
5	NR1H3	7.41131e-45	4.14531e-44	0.463698	196	177
5	PECAM1	3.64867e-42	1.96314e-41	0.457367	197	184
5	NR1H2	5.33375e-29	2.25659e-28	0.456132	198	234
5	MAPK14	5.87247e-37	2.97314e-36	0.451289	199	195
5	CD276	1.85526e-31	8.1996e-31	0.449627	200	224
5	MMP2	1.43095e-43	7.87021e-43	0.446696	201	180
5	ITGB5	1.98916e-32	8.9921e-32	0.44649	202	219
5	PPARD	6.99756e-41	3.68489e-40	0.445809	203	188
5	CCND1	1.47052e-33	6.89958e-33	0.4445	204	211
5	ICOSLG	1.85811e-34	8.92976e-34	0.443486	205	206
5	JAK2	1.12683e-40	5.90243e-40	0.433887	206	189
5	WNT5A	5.57972e-41	2.95397e-40	0.433771	207	187
5	ICAM1	9.36326e-37	4.68163e-36	0.423239	208	198
5	HOPX	6.04143e-23	2.28283e-22	0.42157	209	262
5	STAT1	4.5949e-31	2.02176e-30	0.410509	210	225
5	CD33	4.27628e-44	2.36509e-43	0.408532	211	179
5	HDAC3	1.37177e-31	6.08992e-31	0.407528	212	223
5	XBP1	3.11453e-34	1.48956e-33	0.404218	213	207
5	IL1B	9.17025e-37	4.6084e-36	0.403787	214	197
5	CXCL8	5.88621e-37	2.97314e-36	0.402171	215	196
5	IL10	4.47857e-40	2.32135e-39	0.400335	216	191
5	RUNX3	1.54919e-36	7.70701e-36	0.399318	217	199
5	STAT5A	6.84498e-33	3.15187e-32	0.393705	218	215
5	PTGES3	2.59044e-26	1.05104e-25	0.391973	219	244
5	IFI27	4.48738e-30	1.93996e-29	0.391305	220	229
5	CXCL12	3.32495e-34	1.58255e-33	0.386332	221	208
5	NLRC5	8.67311e-33	3.97518e-32	0.37443	222	216
5	CSF2RB	3.06249e-36	1.50839e-35	0.370808	223	201
5	MAPK13	2.47222e-36	1.22375e-35	0.370124	224	200
5	SRC	1.0185e-32	4.62528e-32	0.369601	225	218
5	ITGB1	2.58303e-24	9.95019e-24	0.367275	226	257
5	G6PD	1.73346e-27	7.18044e-27	0.365111	227	239
5	IFNAR2	1.7858e-30	7.78831e-30	0.364906	228	227
5	ANXA2	4.90295e-21	1.73354e-20	0.364513	229	280
5	DNMT3A	1.25643e-29	5.38471e-29	0.363459	230	231
5	RXRA	3.71537e-33	1.71879e-32	0.36265	231	214
5	FGF1	1.17292e-19	4.0319e-19	0.360409	232	288
5	RPS4Y1	7.52653e-25	2.95685e-24	0.357183	233	252
5	BID	1.67496e-28	7.05619e-28	0.355028	234	235
5	S100A8	4.1434e-35	2.01077e-34	0.353546	235	204
5	RB1	3.7021e-29	1.57299e-28	0.345757	236	233
5	KLF2	3.99269e-23	1.51447e-22	0.342552	237	261
5	CD40	3.16179e-33	1.46956e-32	0.338792	238	213
5	CD164	5.19389e-31	2.2752e-30	0.338545	239	226
5	HPGDS	2.40088e-32	1.08039e-31	0.334976	240	220
5	VEGFB	1.23738e-23	4.72977e-23	0.330643	241	259
5	KRT8	2.10323e-22	7.74053e-22	0.329867	242	269
5	EPOR	3.65832e-23	1.39298e-22	0.328657	243	260
5	NOTCH1	7.27659e-22	2.64847e-21	0.32775	244	272
5	CALM2	6.73675e-16	2.06482e-15	0.327651	245	323
5	EMP3	3.51426e-17	1.13697e-16	0.32525	246	306
5	SMAD2	1.38658e-22	5.12207e-22	0.322224	247	268
5	CD55	3.96781e-26	1.60332e-25	0.318916	248	245
5	CD58	2.79085e-25	1.10962e-24	0.31577	249	249
5	GPR183	2.75142e-33	1.28486e-32	0.314308	250	212
5	OSM	8.20275e-28	3.42646e-27	0.310515	251	237
5	NOSIP	8.86204e-21	3.10015e-20	0.307592	252	283
5	STAT6	2.74517e-28	1.15157e-27	0.299225	253	236
5	C9orf16	3.56935e-21	1.26654e-20	0.298788	254	279
5	EZR	1.67505e-16	5.24779e-16	0.298254	255	316
5	PTGES2	8.26304e-21	2.90085e-20	0.297547	256	282
5	NOTCH2	1.40338e-25	5.64775e-25	0.295897	257	246
5	ITGAL	1.45064e-27	6.03418e-27	0.290309	258	238
5	OASL	3.28329e-25	1.30018e-24	0.288347	259	250
5	RXRB	7.28655e-18	2.39657e-17	0.288174	260	301
5	IFIH1	2.14505e-22	7.86517e-22	0.287121	261	270
5	FABP5	1.3712e-15	4.1261e-15	0.285864	262	329
5	FKBP11	2.22501e-19	7.54371e-19	0.285783	263	292
5	IL15RA	1.34383e-18	4.47944e-18	0.285566	264	297
5	ACVR1B	1.68866e-25	6.7683e-25	0.285216	265	247
5	AKT1	7.68208e-19	2.57805e-18	0.284947	266	295
5	TLR5	2.53615e-25	1.01241e-24	0.282272	267	248
5	COL9A2	1.60165e-19	5.4489e-19	0.280665	268	291
5	CCL2	1.62103e-18	5.38529e-18	0.279614	269	298
5	SMAD4	1.74046e-21	6.24294e-21	0.276843	270	276
5	CASP8	2.14256e-26	8.72896e-26	0.275058	271	243
5	NR3C1	1.84788e-21	6.60433e-21	0.275041	272	277
5	TNFRSF18	7.82332e-23	2.93374e-22	0.274808	273	264
5	EPHB2	1.13266e-18	3.78827e-18	0.274377	274	296
5	ITGA5	5.44299e-16	1.68392e-15	0.272151	275	320
5	TNFSF9	8.85144e-22	3.1977e-21	0.270643	276	274
5	H4C3	2.19099e-16	6.82101e-16	0.270499	277	318
5	NLRP1	5.15068e-21	1.81465e-20	0.268791	278	281
5	MAML2	1.42807e-20	4.96066e-20	0.262106	279	285
5	DUSP4	3.30334e-17	1.07576e-16	0.25386	280	304
5	MRC2	7.05573e-13	1.86271e-12	0.253856	281	375
5	RELA	1.06386e-16	3.36492e-16	0.252258	282	313
5	CCRL2	6.4777e-23	2.43837e-22	0.252116	283	263
5	DUSP6	3.48356e-17	1.13073e-16	0.250785	284	305
5	SPRY2	1.27254e-14	3.69446e-14	0.250358	285	341
5	DUSP2	4.1401e-17	1.33075e-16	0.250326	286	308
5	CALM1	7.95363e-13	2.08862e-12	0.250106	287	377
5	CYTOR	8.44092e-14	2.34076e-13	0.246854	288	357
5	TNF	3.36119e-22	1.22789e-21	0.246773	289	271
5	IGFBP7	4.76286e-06	7.40225e-06	0.24511	290	637
5	KRT15	2.9037e-18	9.61426e-18	0.242931	291	299
5	ALCAM	3.5193e-12	8.95657e-12	0.24288	292	389
5	HCAR2	2.76891e-21	9.8605e-21	0.242683	293	278
5	SEC23A	1.27118e-16	3.99513e-16	0.241717	294	315
5	PDCD1LG2	1.30693e-22	4.84592e-22	0.241683	295	267
5	PDGFC	4.31306e-17	1.38185e-16	0.241494	296	309
5	ANXA4	4.69978e-19	1.58258e-18	0.236625	297	294
5	CLEC5A	9.08291e-23	3.38048e-22	0.234602	298	266
5	THBS1	1.14712e-14	3.34016e-14	0.23232	299	340
5	IL6	4.77827e-15	1.41631e-14	0.231755	300	334
5	TNFSF12	1.32191e-19	4.51273e-19	0.231613	301	290
5	RAC2	1.19892e-16	3.78005e-16	0.23141	302	314
5	KRAS	3.29351e-17	1.07576e-16	0.231324	303	303
5	H2AZ1	9.23983e-16	2.8146e-15	0.230512	304	325
5	NOD2	9.61731e-13	2.50556e-12	0.227228	305	380
5	SOD1	3.27669e-11	8.04944e-11	0.225941	306	403
5	NLRP3	1.1898e-20	4.14755e-20	0.22576	307	284
5	SREBF1	4.5581e-09	9.62158e-09	0.22531	308	469
5	CLU	0.000289348	0.00037941	0.224887	309	755
5	ICAM2	1.20659e-15	3.65297e-15	0.223449	310	327
5	IGF1	9.34507e-17	2.9748e-16	0.223325	311	311
5	CD80	3.53527e-19	1.19451e-18	0.222438	312	293
5	DNMT1	2.11898e-13	5.74737e-13	0.222252	313	365
5	HDAC1	2.06304e-13	5.62648e-13	0.220637	314	363
5	GLUD1	1.49261e-15	4.46429e-15	0.220303	315	331
5	HGF	1.22105e-15	3.68548e-15	0.220218	316	328
5	IL11	7.39492e-15	2.18536e-14	0.218355	317	335
5	B3GNT7	2.41897e-17	7.92973e-17	0.216842	318	302
5	ADGRE2	6.86175e-16	2.09665e-15	0.20979	319	324
5	CRYAB	8.48785e-05	0.000115425	0.209	320	728
5	GPBAR1	4.92635e-14	1.38554e-13	0.208621	321	352
5	AHR	1.20359e-15	3.65297e-15	0.207684	322	326
5	IL1RN	1.44003e-15	4.32009e-15	0.207683	323	330
5	HTT	5.8056e-16	1.79051e-15	0.206693	324	321
5	POU5F1	2.39394e-16	7.42948e-16	0.206439	325	319
5	RARA	5.10106e-09	1.0722e-08	0.205673	326	471
5	BCAN	1.25839e-12	3.26126e-12	0.204119	327	382
5	GPER1	3.12567e-12	7.9959e-12	0.203024	328	387
5	CD48	6.22849e-16	1.91497e-15	0.202536	329	322
5	BECN1	8.1761e-15	2.40188e-14	0.202239	330	337
5	TUBB	1.07945e-06	1.81129e-06	0.200992	331	590
5	CD19	2.75404e-12	7.06346e-12	0.199953	332	386
5	TNFRSF11A	8.2989e-17	2.65029e-16	0.199654	333	310
5	KRT18	5.7383e-13	1.52303e-12	0.199189	334	373
5	TAP2	4.92413e-14	1.38554e-13	0.197974	335	351
5	MTOR	4.75255e-11	1.15319e-10	0.194696	336	408
5	IL32	5.87488e-11	1.41857e-10	0.193909	337	410
5	IL27RA	4.49843e-14	1.27241e-13	0.19252	338	350
5	PTPRCAP	2.4336e-15	7.25681e-15	0.192444	339	332
5	CD44	8.19029e-06	1.23228e-05	0.191261	340	658
5	CCL18	1.0204e-16	3.23779e-16	0.190633	341	312
5	TNFSF8	3.8771e-17	1.25027e-16	0.189681	342	307
5	IL11RA	2.695e-11	6.68683e-11	0.188924	343	399
5	HMGN2	1.96432e-13	5.37205e-13	0.18801	344	362
5	CHEK2	7.4686e-14	2.07694e-13	0.187656	345	356
5	TNFRSF21	6.15841e-12	1.56329e-11	0.187046	346	390
5	MMP19	9.84626e-15	2.87546e-14	0.186678	347	339
5	CXCL3	1.29221e-11	3.2635e-11	0.186394	348	392
5	MYC	6.18776e-14	1.73538e-13	0.185746	349	353
5	ATM	6.97607e-14	1.95094e-13	0.18567	350	354
5	HDAC5	3.60106e-11	8.78091e-11	0.185251	351	406
5	IGHD	1.8237e-11	4.58239e-11	0.183452	352	394
5	IL2RG	2.69368e-14	7.72969e-14	0.183186	353	345
5	CYSTM1	1.07229e-10	2.54573e-10	0.182794	354	417
5	SEC61G	8.5535e-09	1.77526e-08	0.182714	355	477
5	ICOS	3.93781e-13	1.05363e-12	0.182609	356	370
5	MAP1LC3B	3.16822e-10	7.27734e-10	0.182174	357	431
5	TAP1	2.76113e-10	6.40169e-10	0.181712	358	427
5	ABL2	1.5518e-12	4.01117e-12	0.181611	359	383
5	IGHG1	2.19862e-09	4.82624e-09	0.181294	360	451
5	CD52	9.72304e-15	2.84787e-14	0.180872	361	338
5	IL1R2	8.52173e-14	2.35657e-13	0.180564	362	358
5	IL12RB1	7.53465e-11	1.81051e-10	0.179216	363	412
5	PPARA	5.58176e-13	1.48547e-12	0.179033	364	372
5	IL1A	4.67835e-13	1.2484e-12	0.178761	365	371
5	TLR8	7.66807e-15	2.25934e-14	0.178694	366	336
5	TNFRSF10D	3.29503e-14	9.40082e-14	0.178324	367	347
5	KRT17	3.54158e-10	8.11613e-10	0.177164	368	432
5	CCR2	3.86601e-14	1.09666e-13	0.176824	369	349
5	FFAR3	7.68079e-13	2.02234e-12	0.176667	370	376
5	OXGR1	7.34816e-14	2.0492e-13	0.17412	371	355
5	CLEC2D	3.56879e-14	1.01526e-13	0.173755	372	348
5	IRF4	2.20946e-13	5.97642e-13	0.172535	373	366
5	AQP1	1.23745e-05	1.82846e-05	0.172532	374	670
5	MARCO	2.82769e-14	8.09078e-14	0.172503	375	346
5	CD209	8.17524e-13	2.14113e-12	0.171848	376	378
5	CSHL1	1.07635e-13	2.95177e-13	0.171707	377	361
5	BMPR1A	1.97286e-11	4.94464e-11	0.170343	378	395
5	FZD1	7.8057e-10	1.76028e-09	0.169522	379	439
5	PCNA	4.68028e-11	1.13845e-10	0.169522	380	407
5	BMPR2	3.07441e-11	7.57131e-11	0.16916	381	402
5	EPHA2	1.74919e-10	4.09386e-10	0.168994	382	423
5	HDAC4	3.33736e-09	7.12066e-09	0.168375	383	464
5	KRT6C	2.71315e-11	6.71505e-11	0.167872	384	400
5	ATR	1.05573e-12	2.74324e-12	0.167605	385	381
5	CD69	2.0823e-13	5.66341e-13	0.167449	386	364
5	CD9	0.000142379	0.000191515	0.167147	387	736
5	NPR3	6.18702e-13	1.63774e-12	0.166726	388	374
5	BST1	1.04165e-13	2.86454e-13	0.166706	389	360
5	TNFSF10	2.42203e-13	6.51579e-13	0.166694	390	368
5	SIGIRR	1.61481e-12	4.16318e-12	0.166185	391	384
5	FAS	7.03245e-11	1.69395e-10	0.165331	392	411
5	CCL15	4.84045e-11	1.17165e-10	0.164729	393	409
5	CD28	1.02045e-10	2.42847e-10	0.164589	394	416
5	FLT1	1.81355e-09	3.9987e-09	0.163244	395	449
5	FFAR2	1.65411e-11	4.16684e-11	0.163213	396	393
5	IFIT1	1.75199e-12	4.50512e-12	0.162645	397	385
5	ACKR3	2.55276e-08	5.09523e-08	0.162312	398	496
5	PARP1	2.01708e-10	4.68757e-10	0.161873	399	426
5	PTGIS	2.8581e-09	6.15112e-09	0.16187	400	460
5	CLEC2B	8.1016e-11	1.94203e-10	0.161664	401	413
5	EFNB1	8.73839e-08	1.67008e-07	0.160051	402	518
5	WNT10B	9.48992e-12	2.40282e-11	0.159618	403	391
5	CLEC10A	3.71308e-13	9.96193e-13	0.157639	404	369
5	TNFSF13B	2.27822e-13	6.14561e-13	0.157191	405	367
5	IGHA1	1.16711e-08	2.40716e-08	0.156689	406	480
5	TFEB	2.21358e-09	4.84833e-09	0.155666	407	452
5	DDX58	2.55822e-11	6.3634e-11	0.155104	408	398
5	CYP19A1	1.68932e-14	4.87589e-14	0.155097	409	343
5	CD86	9.41367e-13	2.45898e-12	0.154846	410	379
5	NANOG	1.99894e-10	4.65636e-10	0.15401	411	425
5	LY6D	3.6856e-09	7.84676e-09	0.153958	412	465
5	PRSS2	1.11109e-09	2.48302e-09	0.153005	413	443
5	FZD5	5.08755e-08	9.95391e-08	0.152365	414	506
5	CD8A	1.41647e-08	2.87947e-08	0.152334	415	487
5	ITGA6	5.59875e-09	1.17431e-08	0.152102	416	472
5	CASR	1.58045e-10	3.73424e-10	0.152002	417	419
5	CTSG	1.6452e-10	3.87798e-10	0.151405	418	420
5	ATG10	1.0732e-09	2.40922e-09	0.15068	419	441
5	RGCC	1.20985e-05	1.79037e-05	0.150207	420	669
5	CELSR1	2.97709e-11	7.34991e-11	0.149306	421	401
5	CD5L	3.5592e-11	8.70026e-11	0.14923	422	405
5	SMARCB1	1.84084e-07	3.38742e-07	0.149203	423	538
5	RAMP1	3.61547e-06	5.70863e-06	0.148802	424	627
5	IL24	8.71195e-11	2.08329e-10	0.148793	425	414
5	NPPC	1.34308e-06	2.22721e-06	0.147376	426	597
5	CD274	1.13253e-08	2.34072e-08	0.14633	427	479
5	CCR7	2.37159e-09	5.16016e-09	0.145926	428	455
5	NKG7	3.51642e-11	8.61697e-11	0.145136	429	404
5	INHA	1.32124e-08	2.69142e-08	0.144856	430	486
5	IL23A	1.22912e-08	2.52453e-08	0.144523	431	482
5	IL3RA	2.90966e-10	6.73028e-10	0.144191	432	428
5	CRIP1	2.39955e-06	3.86898e-06	0.143631	433	614
5	KRT6A	3.11948e-09	6.67017e-09	0.143255	434	463
5	ITGAE	4.57502e-10	1.03882e-09	0.14314	435	436
5	FZD8	1.23461e-08	2.53057e-08	0.143136	436	483
5	CYP1B1	3.74339e-09	7.9527e-09	0.142486	437	466
5	STAT5B	3.42079e-08	6.81405e-08	0.141963	438	497
5	EFNA4	2.04408e-08	4.11309e-08	0.141877	439	492
5	CLEC4A	1.2495e-05	1.84352e-05	0.141507	440	671
5	IL15	9.95449e-11	2.37469e-10	0.141355	441	415
5	CCL26	1.69541e-10	3.97738e-10	0.141189	442	422
5	CASP3	2.42268e-09	5.24826e-09	0.141186	443	457
5	DUSP5	1.12495e-07	2.12134e-07	0.140537	444	525
5	KLK3	1.20054e-08	2.47097e-08	0.140146	445	481
5	HCAR3	1.26416e-10	2.99405e-10	0.139772	446	418
5	OXER1	1.29722e-09	2.87948e-09	0.138746	447	446
5	SAA1	2.27417e-08	4.55756e-08	0.138685	448	494
5	CRP	7.63213e-07	1.30273e-06	0.138254	449	580
5	CCL5	4.92958e-08	9.68487e-08	0.138178	450	503
5	TLR3	1.69392e-10	3.97738e-10	0.138063	451	421
5	XCL1	1.12637e-09	2.51151e-09	0.137963	452	444
5	IGHG2	2.44126e-07	4.43459e-07	0.137958	453	545
5	ACE2	2.96832e-09	6.37447e-09	0.137439	454	461
5	EZH2	1.46187e-08	2.96568e-08	0.137389	455	488
5	ATG5	6.27191e-10	1.42087e-09	0.136755	456	437
5	KRT13	1.66696e-09	3.68369e-09	0.136392	457	448
5	ADGRG6	2.98766e-10	6.87856e-10	0.136316	458	430
5	KRT1	3.28754e-07	5.8223e-07	0.135118	459	559
5	HES6	2.87221e-06	4.60857e-06	0.134892	460	617
5	LTB	2.7162e-09	5.85848e-09	0.134681	461	459
5	NFKB1	5.78175e-09	1.20758e-08	0.134222	462	474
5	SCG5	1.69739e-07	3.15274e-07	0.134165	463	533
5	ATG12	7.13885e-09	1.48476e-08	0.133826	464	476
5	WNT2B	3.73326e-10	8.53562e-10	0.133766	465	433
5	CD27	1.24137e-08	2.53916e-08	0.133689	466	484
5	NRG4	2.24682e-07	4.09642e-07	0.133514	467	543
5	CCR10	1.0597e-07	2.00594e-07	0.133411	468	523
5	PIGR	2.08083e-09	4.57782e-09	0.133189	469	450
5	TIMP1	0.00724123	0.00844383	0.132863	470	849
5	ADGRE5	5.37001e-08	1.04858e-07	0.132774	471	507
5	IL18R1	3.88954e-10	8.87245e-10	0.132765	472	434
5	CD47	2.78166e-07	5.0161e-07	0.132248	473	549
5	PDCD1	2.37831e-09	5.16344e-09	0.131241	474	456
5	CD8B	1.8574e-10	4.33685e-10	0.131182	475	424
5	ICAM3	1.75602e-08	3.54065e-08	0.13079	476	491
5	SPINK1	1.59765e-08	3.22791e-08	0.130665	477	490
5	GDF10	3.70995e-08	7.37521e-08	0.129823	478	498
5	CD3G	7.45979e-08	1.44808e-07	0.129488	479	510
5	CLEC12A	3.76802e-09	7.98789e-09	0.129474	480	467
5	SOX4	1.72358e-07	3.19541e-07	0.129174	481	534
5	KRT19	7.95916e-08	1.53001e-07	0.128771	482	515
5	TNFRSF12A	0.000477116	0.000610265	0.128658	483	774
5	FZD4	2.79814e-07	5.02598e-07	0.128199	484	551
5	CTLA4	4.35378e-10	9.90861e-10	0.128041	485	435
5	IGKC	2.80239e-07	5.02598e-07	0.12797	486	552
5	CXCL9	4.69266e-09	9.88453e-09	0.127688	487	470
5	CXCL1	3.66456e-07	6.43247e-07	0.126899	488	564
5	ANXA1	0.000382352	0.000494987	0.126883	489	764
5	ACVRL1	1.25826e-07	2.35478e-07	0.126752	490	529
5	CCL23	7.24208e-10	1.63691e-09	0.125959	491	438
5	IFNB1	2.96881e-10	6.8511e-10	0.12572	492	429
5	CLEC1A	2.67665e-09	5.78576e-09	0.125437	493	458
5	ACVR2A	2.58158e-07	4.66381e-07	0.125245	494	548
5	GDF15	7.64859e-06	1.15428e-05	0.125125	495	656
5	TAGLN	0.00147184	0.00181686	0.12508	496	802
5	IL34	1.79203e-07	3.3099e-07	0.125039	497	536
5	KRT16	2.31836e-09	5.05545e-09	0.124561	498	454
5	NLRC4	1.08653e-09	2.43362e-09	0.124548	499	442
5	CD2	1.92575e-07	3.53054e-07	0.123537	500	540
5	EPCAM	1.45926e-09	3.23192e-09	0.123398	501	447
5	ELANE	1.00562e-06	1.69314e-06	0.123065	502	588
5	STAT4	4.45375e-09	9.4214e-09	0.122929	503	468
5	SNAI1	4.44926e-07	7.75487e-07	0.122549	504	568
5	CLDN4	6.29804e-07	1.08625e-06	0.120738	505	574
5	FCRLA	9.01557e-08	1.71973e-07	0.120677	506	519
5	SAA2	2.80744e-07	5.02598e-07	0.120577	507	553
5	SST	1.08118e-08	2.23926e-08	0.120264	508	478
5	CD24	1.95295e-07	3.57379e-07	0.120048	509	541
5	VEGFD	2.79251e-07	5.02598e-07	0.119913	510	550
5	CXCR2	1.24466e-08	2.54065e-08	0.119431	511	485
5	DDR2	8.73168e-07	1.47767e-06	0.119205	512	585
5	DST	0.00180025	0.00219218	0.119125	513	813
5	TPSAB1	3.09712e-07	5.50475e-07	0.118861	514	557
5	GPR17	0.000100893	0.00013664	0.118782	515	731
5	CNTFR	1.469e-05	2.14185e-05	0.118694	516	679
5	ESR1	5.77909e-09	1.20758e-08	0.118483	517	473
5	IL1RAP	7.70107e-05	0.000105159	0.118086	518	725
5	PTTG1	4.86278e-06	7.53389e-06	0.11805	519	639
5	GATA3	1.09478e-07	2.06838e-07	0.117868	520	524
5	IDO1	2.66627e-06	4.29204e-06	0.117808	521	615
5	ETS1	1.81694e-07	3.34967e-07	0.117292	522	537
5	FOXP3	4.93048e-08	9.68487e-08	0.116749	523	504
5	TNFRSF11B	1.19117e-06	1.98194e-06	0.116434	524	595
5	KRT14	3.03831e-07	5.40993e-07	0.116089	525	556
5	ACE	3.01837e-09	6.46794e-09	0.115986	526	462
5	IL17RB	1.46113e-05	2.13351e-05	0.11582	527	678
5	CD70	6.93436e-06	1.05292e-05	0.115794	528	652
5	TPSB2	6.31535e-08	1.22833e-07	0.115708	529	509
5	HSD3B2	3.86057e-08	7.65925e-08	0.115483	530	499
5	DDIT3	1.69435e-06	2.77257e-06	0.115159	531	605
5	FLT3LG	6.65006e-06	1.01442e-05	0.11507	532	649
5	CXCR5	1.96597e-07	3.59099e-07	0.114498	533	542
5	COL9A1	2.3844e-07	4.33925e-07	0.113808	534	544
5	IL20	7.68889e-06	1.1586e-05	0.112699	535	657
5	FGF9	4.63556e-08	9.14183e-08	0.112656	536	502
5	IL17D	3.93577e-05	5.53467e-05	0.112655	537	704
5	CXCR1	1.59274e-08	3.22456e-08	0.112593	538	489
5	EPHB6	5.79255e-06	8.9047e-06	0.112438	539	644
5	CCL21	1.11306e-06	1.86137e-06	0.112236	540	592
5	IL1R1	1.02601e-06	1.72453e-06	0.112225	541	589
5	CD3D	7.73022e-08	1.49471e-07	0.11221	542	512
5	TTR	1.02239e-07	1.94273e-07	0.11204	543	521
5	IFNL3	3.92617e-07	6.85521e-07	0.111927	544	567
5	CCL28	5.83733e-08	1.13759e-07	0.111623	545	508
5	TP53	3.41904e-06	5.43314e-06	0.111338	546	623
5	CXCR3	1.24559e-07	2.33991e-07	0.111265	547	527
5	APOA1	3.67628e-07	6.44162e-07	0.111182	548	565
5	PNOC	1.73685e-07	3.21399e-07	0.11089	549	535
5	LAG3	1.53946e-07	2.86478e-07	0.110216	550	532
5	CD40LG	8.64363e-08	1.65516e-07	0.11014	551	517
5	TCL1A	3.84175e-07	6.71967e-07	0.110054	552	566
5	FABP7	0.00124387	0.00154314	0.109983	553	798
5	CCL8	1.17675e-06	1.96456e-06	0.109801	554	593
5	LEFTY2	1.03866e-07	1.96987e-07	0.109379	555	522
5	WNT5B	9.76564e-08	1.85923e-07	0.109018	556	520
5	TBX21	6.35891e-07	1.09484e-06	0.108707	557	575
5	KRT6B	3.30229e-07	5.83797e-07	0.108533	558	560
5	CAMP	2.82631e-07	5.05062e-07	0.108444	559	554
5	KRT86	3.19431e-05	4.54363e-05	0.107942	560	696
5	KRT4	7.91663e-07	1.34896e-06	0.107924	561	581
5	CSF3	3.39519e-06	5.41262e-06	0.107856	562	621
5	KIT	1.69124e-06	2.77207e-06	0.10783	563	604
5	CD38	1.54898e-06	2.54311e-06	0.107752	564	603
5	CALM3	0.0018836	0.00228805	0.107211	565	815
5	CCR5	1.52777e-07	2.84839e-07	0.107022	566	531
5	CXCL10	3.49436e-07	6.16651e-07	0.106861	567	561
5	RYK	1.90992e-06	3.10479e-06	0.106836	568	609
5	VPREB3	8.41623e-07	1.42917e-06	0.106717	569	583
5	TXK	2.33879e-08	4.67757e-08	0.106692	570	495
5	CALB1	3.71441e-06	5.85552e-06	0.106049	571	628
5	RBFOX3	8.02313e-08	1.53932e-07	0.105663	572	516
5	CST7	2.98931e-07	5.33229e-07	0.105652	573	555
5	IL2RB	7.74848e-08	1.49532e-07	0.105584	574	513
5	SOCS3	5.12663e-05	7.0984e-05	0.105387	575	715
5	CLEC4E	4.62973e-08	9.14183e-08	0.105209	576	501
5	TNFRSF10A	1.17308e-09	2.60977e-09	0.105122	577	445
5	GCG	7.53232e-08	1.45929e-07	0.105093	578	511
5	RSPO1	2.4006e-05	3.44435e-05	0.104854	579	690
5	TNFSF18	3.90699e-08	7.73583e-08	0.104516	580	500
5	KRT5	8.1287e-07	1.38272e-06	0.104516	581	582
5	MMP7	8.20857e-06	1.23315e-05	0.1045	582	659
5	ATF3	3.36398e-06	5.37152e-06	0.103897	583	620
5	SMO	0.000330992	0.000431729	0.103705	584	759
5	EPHB3	6.44222e-06	9.85749e-06	0.103326	585	647
5	KLRK1	1.52254e-06	2.50385e-06	0.103277	586	602
5	MPO	1.42395e-06	2.35343e-06	0.102998	587	599
5	PGF	8.43739e-07	1.43031e-06	0.102829	588	584
5	IL17B	3.00225e-06	4.80942e-06	0.102825	589	618
5	P2RX5	4.77839e-07	8.29931e-07	0.102395	590	570
5	TOX	2.27758e-06	3.68432e-06	0.102328	591	612
5	SELL	1.21176e-07	2.2807e-07	0.102165	592	526
5	MGP	0.00177522	0.00216704	0.101413	593	811
5	IL12RB2	1.1878e-06	1.97966e-06	0.100797	594	594
5	PROKR1	4.99891e-08	9.79985e-08	0.100711	595	505
5	CD3E	1.49646e-05	2.17867e-05	0.100463	596	680
5	CUZD1	6.51189e-05	8.9663e-05	0.10023	597	719
5	GZMH	1.47171e-06	2.42448e-06	0.100105	598	600
5	TNFSF14	3.96079e-05	5.56196e-05	0.100077	599	705
5	LIX1	3.17319e-06	5.07505e-06	0.100071	600	619
5	IL1RL1	1.29733e-07	2.42332e-07	0.0997089	601	530
5	AREG	5.43563e-07	9.42429e-07	0.0996944	602	571
5	CCL20	3.44093e-05	4.86646e-05	0.0991604	603	700
5	ADM2	7.26568e-06	1.09817e-05	0.0990797	604	655
5	PTGDR2	4.74705e-06	7.38928e-06	0.0990143	605	636
5	CDKN3	2.73633e-06	4.39767e-06	0.0985509	606	616
5	CCL11	1.25628e-05	1.85077e-05	0.0984692	607	672
5	HSD17B2	2.52195e-07	4.56441e-07	0.0983402	608	547
5	IL12B	3.4036e-06	5.41731e-06	0.0982467	609	622
5	COL17A1	1.47183e-06	2.42448e-06	0.0975951	610	601
5	TOP2A	3.84512e-06	6.04233e-06	0.0974255	611	630
5	CTSW	4.69981e-07	8.17717e-07	0.0971645	612	569
5	CX3CL1	1.99996e-05	2.88204e-05	0.097084	613	687
5	IL20RA	3.12758e-07	5.54893e-07	0.0970634	614	558
5	CXCR6	4.60436e-06	7.17845e-06	0.0969373	615	635
5	PTK6	6.00279e-06	9.19933e-06	0.0968984	616	646
5	MST1R	7.25938e-07	1.24339e-06	0.0968699	617	578
5	FGF18	1.80842e-05	2.60982e-05	0.0963758	618	686
5	AQP4	0.00737503	0.00857965	0.0962338	619	851
5	ADIRF	4.45397e-05	6.23681e-05	0.0962205	620	707
5	PF4	5.76857e-07	9.98406e-07	0.09593	621	572
5	IAPP	7.62555e-07	1.30273e-06	0.095825	622	579
5	ADORA2A	3.59545e-06	5.6911e-06	0.0956903	623	625
5	IFNAR1	1.4226e-06	2.35343e-06	0.0953564	624	598
5	RARB	1.54342e-05	2.24373e-05	0.0952633	625	681
5	UBE2C	4.49616e-06	7.0319e-06	0.0951128	626	633
5	DHRS2	4.99394e-06	7.72499e-06	0.0949412	627	640
5	CXCL5	1.32022e-05	1.93632e-05	0.0948439	628	675
5	ARTN	5.20591e-06	8.04033e-06	0.0947412	629	641
5	NPPB	3.59861e-06	5.6911e-06	0.0946436	630	626
5	ADGRG3	5.50343e-06	8.4866e-06	0.0945031	631	642
5	MMP1	3.54821e-07	6.2393e-07	0.0938387	632	563
5	OLFM4	1.85063e-06	3.01832e-06	0.0936605	633	607
5	CD79A	6.68298e-06	1.01782e-05	0.0934818	634	650
5	PRF1	9.3771e-07	1.58149e-06	0.0933162	635	587
5	PTGES	1.14888e-05	1.70268e-05	0.0928897	636	668
5	DPP4	5.78969e-07	1.00031e-06	0.0927331	637	573
5	INHBB	2.71124e-05	3.8788e-05	0.0926146	638	692
5	NRIP3	1.32095e-06	2.1942e-06	0.0925303	639	596
5	FASLG	4.21975e-06	6.62052e-06	0.0922305	640	631
5	RARRES1	9.32386e-06	1.39435e-05	0.0918828	641	662
5	TNFRSF17	1.76598e-06	2.88502e-06	0.091537	642	606
5	TNFRSF4	1.34796e-05	1.97409e-05	0.091327	643	676
5	GDF6	6.96126e-05	9.53202e-05	0.0913097	644	723
5	ADGRD1	4.04733e-05	5.67543e-05	0.0910318	645	706
5	ADIPOQ	4.39836e-06	6.88984e-06	0.0906234	646	632
5	AZU1	0.00128598	0.00159339	0.0903731	647	799
5	SLPI	1.27313e-05	1.8728e-05	0.090373	648	673
5	SNAI2	4.77851e-05	6.66299e-05	0.0902701	649	710
5	WNT11	8.77495e-07	1.48246e-06	0.0902594	650	586
5	ACVR1	3.24721e-05	4.61225e-05	0.0883828	651	697
5	WNT3	7.35546e-05	0.000100579	0.0881238	652	724
5	CLOCK	0.000265364	0.000349349	0.0876429	653	752
5	IL7	1.00596e-05	1.50211e-05	0.0874442	654	663
5	CCL19	8.78955e-06	1.31644e-05	0.0873511	655	661
5	LEP	5.96343e-06	9.15318e-06	0.0872937	656	645
5	IFNL2	6.63561e-06	1.01377e-05	0.0872449	657	648
5	TGFB3	0.000492674	0.000626925	0.0870495	658	778
5	SFN	0.000389806	0.000503796	0.0862554	659	766
5	DNTT	1.10676e-06	1.85397e-06	0.0862424	660	591
5	PHLDA2	1.14712e-05	1.70262e-05	0.0861336	661	667
5	CCL13	1.90911e-06	3.10479e-06	0.0861259	662	608
5	DDC	4.61507e-05	6.44417e-05	0.086005	663	709
5	LINC02446	5.72786e-06	8.81895e-06	0.0859075	664	643
5	TACSTD2	6.95646e-06	1.05465e-05	0.085893	665	653
5	GDF9	4.80247e-06	7.4521e-06	0.0858876	666	638
5	FGF13	2.23295e-05	3.21311e-05	0.0857788	667	688
5	MMP9	1.01009e-05	1.50601e-05	0.0853671	668	664
5	S100P	6.69292e-06	1.01782e-05	0.0852818	669	651
5	WNT7B	0.000446029	0.000571241	0.0847598	670	773
5	TNFRSF9	2.36247e-05	3.39455e-05	0.0844561	671	689
5	SUCNR1	2.20889e-06	3.58493e-06	0.0842826	672	610
5	COL27A1	0.000244909	0.00032328	0.0841181	673	750
5	TIE1	3.36052e-05	4.76635e-05	0.0840673	674	698
5	MMP3	4.51809e-06	7.05507e-06	0.0839782	675	634
5	CSF2	7.14238e-06	1.08119e-05	0.0838105	676	654
5	KITLG	0.000228326	0.000302197	0.0836057	677	748
5	G6PC2	2.80111e-05	4.00158e-05	0.0834644	678	693
5	UCP1	1.6079e-05	2.33404e-05	0.0833991	679	682
5	PGR	2.26502e-06	3.67001e-06	0.0832506	680	611
5	REG1A	3.36828e-05	4.77053e-05	0.0831794	681	699
5	TYMS	7.75522e-05	0.000105753	0.0830705	682	726
5	RNF43	8.30176e-06	1.24526e-05	0.0827306	683	660
5	BIRC5	3.59654e-05	5.07205e-05	0.0826785	684	702
5	CIDEA	4.49856e-05	6.29036e-05	0.0826745	685	708
5	LDLR	0.00202272	0.00243909	0.0825998	686	821
5	ADGRF3	1.28095e-05	1.88151e-05	0.0823527	687	674
5	KRT24	3.16196e-05	4.50409e-05	0.0820767	688	695
5	SLC2A4	3.58972e-05	5.06965e-05	0.0817706	690	701
5	SOSTDC1	0.000195614	0.000260994	0.0816657	691	742
5	MZB1	1.78201e-05	2.58301e-05	0.0814444	692	683
5	WNT9A	0.000392137	0.000506149	0.0812989	693	767
5	BCAS1	0.000490174	0.000624547	0.0810279	694	777
5	IGHM	0.0010777	0.00134712	0.0809963	695	792
5	HES5	3.90979e-05	5.50596e-05	0.080504	696	703
5	ADGRG5	7.87267e-05	0.000107207	0.0800899	697	727
5	ANGPT4	3.58241e-06	5.68363e-06	0.0800842	698	624
5	TSC22D1	4.92689e-05	6.86023e-05	0.0796637	699	711
5	WNT7A	0.000118735	0.000160365	0.0780894	700	733
5	MMP12	1.05367e-05	1.56863e-05	0.0779332	701	665
5	ITK	6.48374e-05	8.95244e-05	0.0776313	702	717
5	BMX	9.34521e-05	0.00012691	0.0776099	703	729
5	EPHA7	4.95272e-05	6.8865e-05	0.0775675	704	712
5	COL14A1	0.000304135	0.000397746	0.0775346	705	757
5	LEFTY1	6.49464e-05	8.95501e-05	0.0771115	706	718
5	CXCL2	0.00038249	0.000494987	0.076577	707	765
5	DLX5	5.0436e-05	7.00303e-05	0.0765235	708	713
5	KRT23	2.5864e-05	3.70556e-05	0.0764637	709	691
5	BAG3	0.000776104	0.000975054	0.0759442	710	788
5	COL18A1	0.00447293	0.00524668	0.0759204	711	844
5	LIF	0.00544364	0.00637021	0.0756254	712	846
5	IL33	0.000407515	0.000525312	0.075625	713	768
5	NLRP2	5.98438e-05	8.2745e-05	0.0754053	714	716
5	CHEK1	0.00020871	0.000277346	0.0744339	716	745
5	ADGRF1	0.000199487	0.000265447	0.0742796	717	744
5	FGF12	0.000488421	0.000623114	0.0735974	718	776
5	CD36	0.000177246	0.000237127	0.0734159	719	740
5	ANGPT1	0.000232819	0.000307732	0.0728308	720	749
5	ANGPTL1	0.000651667	0.000823946	0.0727547	721	783
5	VEGFC	0.000150484	0.000201869	0.0726133	722	738
5	PLAC8	0.00205071	0.00246683	0.0723892	723	823
5	KRT80	0.000113674	0.000153739	0.0722168	724	732
5	LAMP3	0.000375052	0.000487273	0.0721662	725	762
5	TNFRSF13B	9.55729e-05	0.000129613	0.0719032	726	730
5	AQP3	0.000266542	0.000350433	0.0711974	727	753
5	WNT2	6.65865e-05	9.14294e-05	0.0707488	729	721
5	EPHA3	0.00190975	0.00231414	0.0703965	730	817
5	NPR1	6.78202e-05	9.29944e-05	0.0702876	731	722
5	RSPO2	2.8178e-05	4.01963e-05	0.0701519	732	694
5	IL7R	0.00148419	0.00182983	0.0701196	733	803
5	IL17A	0.000482139	0.000615893	0.0698627	734	775
5	CD34	0.00162539	0.00199645	0.0698579	735	806
5	PDGFD	0.000421889	0.000541725	0.0697621	736	771
5	ITGB6	0.000418386	0.000537925	0.0694596	737	770
5	IL36G	6.61431e-05	9.09468e-05	0.0693125	738	720
5	EFNA5	0.000642787	0.000813758	0.0691824	739	782
5	ADGRE1	1.80346e-05	2.60765e-05	0.0688539	740	684
5	BMP3	0.000525085	0.000666455	0.0687913	741	780
5	EFNB2	0.00167942	0.00205771	0.0687067	742	808
5	MKI67	0.00221428	0.00266036	0.0684963	743	824
5	S100A2	0.00051832	0.000658712	0.0671282	745	779
5	DMBT1	0.000177865	0.000237633	0.067029	746	741
5	FGG	0.000151787	0.000203341	0.0666008	747	739
5	CXCL17	0.00315257	0.0037603	0.0661217	748	830
5	BMP2	0.00201283	0.00243013	0.066049	749	820
5	VTN	0.000723533	0.000912481	0.0659662	750	785
5	SCGB3A1	0.000947926	0.00118941	0.0654383	751	789
5	BMP6	0.000415931	0.000535464	0.0653178	752	769
5	RARG	0.00179829	0.00219218	0.0650528	754	812
5	PROK2	0.000322666	0.000421424	0.0650046	755	758
5	TM4SF1	0.00311779	0.00372329	0.0649257	756	829
5	LTF	0.000221708	0.00029383	0.0637523	758	747
5	ACKR1	0.000380334	0.000493487	0.0634434	759	763
5	ARG1	0.000339816	0.000442656	0.0632703	760	760
5	ETNPPL	0.00118401	0.00147443	0.0632587	761	795
5	KRT10	0.000632119	0.000801278	0.0627361	762	781
5	PTGS2	0.00204019	0.00245717	0.0622576	764	822
5	IL12A	0.00122949	0.00152914	0.0619557	765	796
5	JCHAIN	0.000294057	0.000385075	0.0616444	767	756
5	IL17RE	0.00150192	0.00184937	0.0614925	768	804
5	NCR1	0.000248097	0.000327052	0.0611046	769	751
5	NRXN3	0.001379	0.00170438	0.0608727	770	801
5	BMP5	0.000213422	0.000283228	0.0606525	771	746
5	MSMB	0.000120089	0.000161973	0.0600796	773	734
5	CEACAM6	0.000199132	0.00026533	0.0599958	774	743
5	GDNF	0.00171751	0.00210177	0.0587351	776	809
5	BRCA1	0.00123595	0.00153525	0.0576837	777	797
5	CCL7	0.000366129	0.000476305	0.057629	778	761
5	LCN2	0.00104701	0.00131042	0.0573974	779	791
5	CDH1	0.00300657	0.00359481	0.0568519	780	828
5	GZMK	0.00279404	0.00334474	0.0566996	782	827
5	GC	0.00223595	0.00268314	0.0549546	784	825
5	NRXN1	0.0013169	0.00162966	0.0548096	785	800
5	COL12A1	0.00373618	0.00441914	0.0547513	786	837
5	CLEC4D	0.00189078	0.00229396	0.054641	787	816
5	KLRB1	0.00394996	0.00464978	0.0543538	788	841
5	NRG1	0.00162373	0.00199645	0.0537769	791	805
5	MS4A1	0.00181325	0.0022053	0.0537671	792	814
5	TIGIT	0.00363773	0.00430783	0.0534862	794	836
5	IL2	0.00118044	0.00147184	0.0532182	795	794
5	TEK	0.00200254	0.00242065	0.0531726	796	819
5	IFNG	0.00115791	0.00144556	0.0529591	798	793
5	SERPINB5	0.00164021	0.00201216	0.0522519	800	807
5	CPB1	0.00100186	0.0012555	0.052014	801	790
5	GZMA	0.00389982	0.00459621	0.0515283	802	840
5	IFNA1	0.00262494	0.00314612	0.0513739	805	826
5	RSPO3	0.000739914	0.000931952	0.051354	806	786
5	PSCA	0.00470009	0.00550662	0.0511589	807	845
5	TWIST2	0.0038338	0.00452918	0.0507706	810	838
5	ADGRF5	0.00883193	0.0102504	0.0502089	813	853
5	MMP16	0.00753784	0.00875876	0.0498222	814	852
5	TSLP	0.00331685	0.00394199	0.0495338	815	833
5	ADGRG2	0.00043374	0.000556221	0.0492894	817	772
5	DLL3	0.00404528	0.00475633	0.0491151	819	842
5	GZMB	0.00731937	0.00852491	0.048404	820	850
5	MMP10	0.00331192	0.00394087	0.0475898	823	832
5	PPBP	0.00325692	0.00388008	0.0472753	825	831
5	MMP8	0.00357054	0.00423841	0.0462759	826	834
5	STMN2	0.00615276	0.00719154	0.0456992	828	847
5	ACTG2	0.00944955	0.0109161	0.0424645	831	857
5	EOMES	0.00925931	0.0107213	0.0416479	834	855
5	FABP4	0.00909816	0.010547	0.0403252	842	854
5	RAD51	0.00442028	0.00519108	0.0356332	855	843
Fibroblast	COL1A1	0	0	5.82692	1	3
Fibroblast	COL3A1	0	0	4.06007	2	4
Fibroblast	APOD	0	3.45845952088873e-323	3.96684	3	7
Fibroblast	DCN	0	0	3.64998	4	6
Fibroblast	COL1A2	1.67568e-272	1.84325e-270	3.09198	5	9
Fibroblast	IGFBP7	2.03543e-191	1.34338e-189	2.50766	6	15
Fibroblast	FN1	1.27019e-166	6.98603e-165	2.38346	7	18
Fibroblast	TIMP1	1.06927e-156	5.04086e-155	2.30029	8	21
Fibroblast	COL6A2	9.50658e-196	6.72251e-194	2.26579	9	14
Fibroblast	COL6A1	1.43136e-159	7.23568e-158	1.97728	10	19
Fibroblast	IGF2	1.69859e-133	7.00667e-132	1.73821	11	24
Fibroblast	MGP	1.71764e-98	5.66821e-97	1.41704	12	30
Fibroblast	BGN	8.35735e-88	2.29827e-86	1.24604	13	36
Fibroblast	IFITM1	1.47079e-74	3.1654e-73	1.17404	14	46
Fibroblast	COL6A3	1.02673e-76	2.31014e-75	0.973391	15	44
Fibroblast	MMP2	1.16243e-69	2.30162e-68	0.944143	16	50
Fibroblast	COL18A1	2.62813e-60	4.81823e-59	0.896108	17	54
Fibroblast	COL4A2	1.40722e-51	2.21135e-50	0.837002	18	63
Fibroblast	IGFBP6	9.69228e-46	1.41108e-44	0.833185	19	68
Fibroblast	TAGLN	5.11664e-37	6.57854e-36	0.820179	20	77
Fibroblast	COL5A1	1.3864e-53	2.28756e-52	0.776663	21	60
Fibroblast	THBS1	1.17341e-42	1.63617e-41	0.67738	22	71
Fibroblast	ATP1A2	3.99092e-41	5.26801e-40	0.672437	23	75
Fibroblast	CYP1B1	9.80111e-43	1.38616e-41	0.614503	24	70
Fibroblast	MXRA8	1.84148e-32	2.02563e-31	0.556968	25	90
Fibroblast	CXCL12	1.16106e-33	1.3212e-32	0.531542	26	87
Fibroblast	PDGFRB	6.85605e-35	8.27743e-34	0.528721	27	82
Fibroblast	IFITM3	1.08324e-15	7.88536e-15	0.514322	28	136
Fibroblast	TPM1	5.88991e-26	5.83101e-25	0.474702	29	100
Fibroblast	COL11A1	2.33352e-26	2.33352e-25	0.448201	30	99
Fibroblast	THBS2	8.27335e-24	7.727e-23	0.441694	31	106
Fibroblast	COL4A1	2.21691e-22	1.92521e-21	0.425572	32	114
Fibroblast	PTGDS	1.0726e-09	5.86669e-09	0.409208	33	181
Fibroblast	COL5A2	1.48181e-23	1.33363e-22	0.391552	34	110
Fibroblast	IL1R1	1.22211e-23	1.12026e-22	0.38279	35	108
Fibroblast	MRC2	6.05669e-14	4.02424e-13	0.352474	36	149
Fibroblast	LUM	9.52543e-22	8.05998e-21	0.346704	37	117
Fibroblast	CDH11	1.615e-14	1.11808e-13	0.303411	38	143
Fibroblast	ITGB1	2.47839e-10	1.42651e-09	0.275298	39	172
Fibroblast	RARRES2	6.5176e-11	3.86373e-10	0.267872	40	167
Fibroblast	GSN	0.000195773	0.000627233	0.250921	41	309
Fibroblast	ITGB5	9.33341e-09	4.76293e-08	0.249925	42	194
Fibroblast	PDGFRA	1.39374e-15	1.00716e-14	0.249285	43	137
Fibroblast	CALD1	3.36644e-08	1.62574e-07	0.248876	44	205
Fibroblast	ADGRA2	2.69401e-11	1.64634e-10	0.242748	45	162
Fibroblast	TGFBR2	1.46523e-09	7.92666e-09	0.228983	46	183
Fibroblast	ACTA2	9.2769e-12	5.77618e-11	0.228257	47	159
Fibroblast	ENG	4.41669e-09	2.33825e-08	0.225031	48	187
Fibroblast	CCND1	1.68355e-07	7.64548e-07	0.218709	49	218
Fibroblast	COL8A1	5.47628e-09	2.88379e-08	0.217375	50	188
Fibroblast	CD163	2.61027e-05	9.64242e-05	0.215575	51	268
Fibroblast	C1QA	0.000113272	0.000376306	0.211097	52	298
Fibroblast	MYL9	5.32205e-08	2.52097e-07	0.201431	53	209
Fibroblast	COL12A1	4.69196e-11	2.79822e-10	0.19691	54	166
Fibroblast	COL15A1	2.68256e-07	1.19628e-06	0.1846	55	222
Fibroblast	CDKN1A	0.000188303	0.00060723	0.183332	56	307
Fibroblast	ADGRD1	9.7863e-09	4.96843e-08	0.181637	57	195
Fibroblast	TPM2	0.00012382	0.000407248	0.172371	58	301
Fibroblast	ITGA1	6.53633e-07	2.81346e-06	0.167206	59	230
Fibroblast	GAS6	4.76395e-06	1.8941e-05	0.166716	60	249
Fibroblast	MEG3	1.5687e-06	6.52527e-06	0.165872	61	238
Fibroblast	GADD45B	0.000538374	0.00162828	0.151928	62	327
Fibroblast	VCAN	6.30432e-05	0.000216711	0.144273	63	288
Fibroblast	SERPINH1	6.20517e-05	0.000214046	0.140224	64	287
Fibroblast	EPHA3	1.63801e-05	6.18943e-05	0.131853	65	262
Fibroblast	CD4	8.77064e-06	3.40507e-05	0.130263	66	255
Fibroblast	HLA-DRB5	0.00710134	0.0177983	0.114489	67	395
Fibroblast	FCGBP	0.000945209	0.00273613	0.110849	68	342
Fibroblast	BMP1	0.00058031	0.00173567	0.108044	69	331
Fibroblast	WIF1	0.00132315	0.00373197	0.0957853	71	351
Fibroblast	TNFRSF19	0.000403602	0.00124475	0.0940348	73	321
Fibroblast	SERPINB5	0.000755161	0.00221842	0.075813	76	337
Fibroblast	TGFBI	0.00910294	0.022088	0.0704702	79	408
Fibroblast	SLC2A4	0.00414176	0.0110224	0.0702366	80	372
Fibroblast	PGF	0.00666801	0.0169549	0.0686025	82	389
Fibroblast	FABP4	0.00297463	0.0080242	0.0624657	86	367
Fibroblast	CXCL6	0.0097261	0.0234278	0.0617926	88	411
Fibroblast	MARCO	0.00756946	0.018876	0.0605887	89	397
AC	CLU	0	0	5.38919	1	1
AC	SERPINA3	0	0	4.54105	2	4
AC	MALAT1	0	0	4.09529	3	3
AC	GFAP	0	0	4.05456	4	2
AC	SPARCL1	0	0	3.64583	5	6
AC	IGFBP7	0	0	3.59704	6	5
AC	SPP1	0	0	3.15769	7	7
AC	AQP1	0	0	3.0951	8	12
AC	NEAT1	0	0	3.03434	9	10
AC	CHI3L1	0	0	2.98951	10	17
AC	AQP4	0	0	2.98523	11	8
AC	DDR1	0	0	2.82852	12	9
AC	COL5A3	0	0	2.70337	13	16
AC	VIM	0	0	2.67001	14	11
AC	HSPB1	0	0	2.62314	15	13
AC	S100B	0	0	2.61993	16	19
AC	MT2A	0	0	2.5385	17	14
AC	SOX9	0	0	2.49901	18	15
AC	GLUL	0	0	2.36551	19	21
AC	CD44	0	0	2.35974	20	18
AC	CD81	0	0	2.27203	21	20
AC	PSAP	0	0	2.22467	22	22
AC	HOPX	0	0	2.11302	23	24
AC	APP	0	0	2.09859	24	23
AC	CD63	0	0	2.03269	25	28
AC	ITGAV	0	0	1.99066	26	27
AC	S100A6	0	0	1.97838	27	30
AC	ADGRG1	0	0	1.9592	28	25
AC	SOX2	0	0	1.94015	29	29
AC	FGFR3	0	0	1.9289	30	26
AC	IFITM3	6.64888842890858e-319	2.05700674373353e-317	1.78623	31	32
AC	SQSTM1	3.18515e-304	9.2744e-303	1.74322	32	34
AC	ID3	0	0	1.73085	33	31
AC	TIMP1	1.44953e-281	3.87847e-280	1.68215	34	37
AC	MZT2A	5.09994e-278	1.32867e-276	1.65563	35	38
AC	CRYAB	1.75716e-242	3.95361e-241	1.65341	36	44
AC	ITGB8	7.77877403905035e-311	0	1.64038	37	33
AC	HLA-A	3.05309e-264	7.75014e-263	1.60546	38	39
AC	FYN	4.92321e-298	1.39256e-296	1.57169	39	35
AC	FABP7	3.77567e-288	1.03831e-286	1.54271	40	36
AC	FAM107A	4.69498e-238	9.88942e-237	1.47639	41	47
AC	HIF3A	1.6101e-262	3.8878e-261	1.43018	42	41
AC	SOD2	1.87043e-202	3.42911e-201	1.41097	43	54
AC	DST	4.78729e-243	1.10219e-241	1.38441	44	43
AC	JUN	3.88036e-199	6.98465e-198	1.35194	45	55
AC	ANXA1	3.7923e-248	8.93898e-247	1.35	46	42
AC	LGALS1	7.60485e-189	1.32084e-187	1.32368	47	57
[truncated: 1,469 more rows]

## Sheet: Fig. 5G
Fig. 5G. Cell Type Percent Composition in Primary and Recurrent
	Primary	Recurrent
AC	8.34783	10.294
Blood	26.525	10.9128
Fibroblast	6.32528	1.59339
Glial	16.9372	15.6053
Immune	4.19646	6.27498
MAC	12.7794	2.10261
MES	2.97262	41.7511
OPC	12.7858	7.84099
PVM	5.2657	2.38186
Vasc	3.86473	1.24295

## Sheet: Fig. 5I and J
Fig. 5I Cell count per niche
	niche1	niche2	niche3	niche4	niche5	niche6	niche7
AC	90	698	5	895	2521	61	273
Blood	258	142	26	59	38	11	9680
Fibroblast	694	109	2	11	121	0	1301
Glial	132	792	28	2229	2884	617	1506
Immune	25	150	36	73	91	396	1293
MAC	346	1596	2	856	1016	15	521
MES	20	131	6983	52	109	1032	221
OPC	30	1035	57	2006	1519	812	222
PVM	266	191	0	98	45	2	1468
Vasc	679	425	0	100	75	1	147
Fig. 5J Niche cell Type Percent Composition in primary and recurrent
	niche1	niche2	niche3	niche4	niche5	niche6	niche7
Primary	11.3355	22.9862	0.08681	21.6704	13.3595	0.548271	30.0132
Recurrent	3.03289	2.06131	38.2853	4.12919	22.3725	22.9173	7.20147

## Sheet: Fig. 6D
Fig. 6D. Macrophage cluster markers.
Macrophage cluster	Gene	p.value	FDR	logFC	Ranking	Top
5	CD74	0	0	5.28557	1	1
5	C1QC	0	0	4.97022	2	2
5	C1QB	0	0	4.36534	3	6
5	CD68	0	0	4.31302	4	5
5	CD163	0	0	4.24691	5	7
5	C1QA	0	0	4.08102	6	8
5	SPP1	0	0	4.00543	7	3
5	PSAP	0	0	3.78242	8	4
5	GPNMB	0	0	3.67935	9	15
5	GPX1	0	0	3.49905	10	11
5	HLA-DRB1	0	0	3.48817	11	13
5	HLA-DRA	0	0	3.42916	12	14
5	CD14	0	0	3.29597	13	16
5	MALAT1	0	0	3.20877	14	9
5	HLA-C	0	0	3.16791	15	12
5	HLA-A	0	0	3.14769	16	10
5	HLA-DQB1	0	0	3.12715	17	19
5	HLA-DPA1	0	0	3.00256	18	20
5	B2M	0	0	2.97778	19	18
5	ITGB2	0	0	2.92558	20	21
5	HLA-B	0	0	2.90971	21	17
5	CD81	0	0	2.75396	22	22
5	FCGR3A	0	0	2.71092	23	23
5	ITGAX	0	0	2.62384	24	24
5	NEAT1	0	0	2.49906	25	26
5	GLUL	0	0	2.42557	26	25
5	HLA-E	0	0	2.33405	27	27
5	FOS	1.11136e-281	3.05623e-280	2.24883	28	36
5	HLA-DRB5	4.35499788414738e-314	1.53980282338953e-312	2.19057	29	28
5	SRGN	2.58287e-302	8.52345e-301	2.17187	30	30
5	RGS1	3.66293e-287	1.09888e-285	2.15781	31	33
5	CD53	5.42288e-307	1.85126e-305	2.12647	32	29
5	CXCL16	1.30694e-300	4.17379e-299	2.10657	33	31
5	IFNGR1	1.3988e-286	4.07298e-285	2.06534	34	34
5	CD37	6.17623e-294	1.91077e-292	2.05519	35	32
5	CSF1R	9.43215e-273	2.39431e-271	2.02061	36	39
5	TYROBP	1.99632e-284	5.64672e-283	2.00243	37	35
5	SAT1	1.62283e-277	4.34215e-276	1.99493	38	37
5	ZFP36	3.9469e-245	9.76859e-244	1.98258	39	40
5	HLA-DPB1	1.04244e-274	2.71583e-273	1.97566	40	38
5	MZT2A	1.08081e-235	2.54763e-234	1.90191	41	42
5	DUSP1	4.26835e-228	9.18624e-227	1.89348	42	46
5	GFAP	3.66585e-216	7.56082e-215	1.87278	43	48
5	CD63	7.30194e-212	1.44578e-210	1.77294	44	50
5	MERTK	6.45916e-242	1.55965e-240	1.7674	45	41
5	TLR2	1.93446e-220	4.07471e-219	1.74499	46	47
5	HLA-DQA1	6.87453e-230	1.5124e-228	1.73639	47	45
5	LGALS9	2.49192e-235	5.73721e-234	1.73026	48	43
5	LYZ	1.10591e-199	2.10548e-198	1.70322	49	52
5	FCER1G	7.76513e-232	1.74715e-230	1.6811	50	44
5	CXCR4	1.03844e-203	2.01579e-202	1.59977	51	51
5	IL10RA	3.1281e-212	6.32003e-211	1.55236	52	49
5	CCL3	2.5442e-169	4.19793e-168	1.53817	53	60
5	JUNB	6.52429e-159	1.05886e-157	1.51157	54	61
5	MAF	6.44718e-184	1.20428e-182	1.49405	55	53
5	TGFBR1	1.13947e-181	2.05104e-180	1.46523	56	55
5	IER3	1.46463e-175	2.58925e-174	1.44848	57	56
5	CFD	4.16329e-175	7.23097e-174	1.40441	58	57
5	CSF2RA	7.79069e-182	1.42829e-180	1.39793	59	54
5	FPR1	5.09697e-174	8.7e-173	1.37976	60	58
5	IFNGR2	2.0616e-171	3.45929e-170	1.36734	61	59
5	NFKBIA	7.99329e-150	1.27635e-148	1.29188	62	62
5	CCL3L3	7.6086e-139	1.14129e-137	1.22471	63	66
5	RPL21	7.47936e-122	1.01432e-120	1.2066	64	73
5	CD84	1.03883e-149	1.63244e-148	1.16556	65	63
5	TNFRSF14	1.09324e-133	1.61539e-132	1.14855	66	67
5	ST6GAL1	7.26504e-141	1.10652e-139	1.14367	67	65
5	MS4A4A	3.44071e-146	5.32234e-145	1.14314	68	64
5	GADD45B	7.87999e-113	1.00015e-111	1.09323	69	78
5	CDKN1A	3.60101e-103	3.87499e-102	1.09036	70	92
5	LPAR5	4.61016e-126	6.61458e-125	1.07548	71	69
5	CCL4	6.58302e-110	7.85204e-109	1.06715	72	83
5	VSIR	4.39827e-125	6.13279e-124	1.06586	73	71
5	ITGAV	3.37798e-98	3.48354e-97	1.05186	74	96
5	COTL1	7.01578e-109	7.98347e-108	1.04758	75	87
5	CIITA	9.98197e-132	1.45326e-130	1.03914	76	68
5	CLEC7A	7.03248e-126	9.94594e-125	1.03263	77	70
5	GAS6	4.28468e-116	5.58136e-115	1.01075	78	76
5	CCR1	5.66355e-118	7.47588e-117	1.007	79	75
5	CMKLR1	1.89786e-121	2.53903e-120	1.0012	80	74
5	MX1	2.34164e-108	2.63434e-107	0.992367	81	88
5	ENTPD1	2.22483e-122	3.05914e-121	0.985636	82	72
5	CD83	2.06328e-111	2.55331e-110	0.982567	83	80
5	IL13RA1	3.93114e-112	4.92637e-111	0.968812	84	79
5	GSTP1	3.75964e-81	3.38367e-80	0.936196	85	110
5	FYB1	5.70275e-114	7.33211e-113	0.931883	86	77
5	FAM107A	1.31314e-65	9.70153e-65	0.913917	87	134
5	SOD2	1.98998e-69	1.56356e-68	0.912691	88	126
5	TLR4	1.72041e-103	1.87166e-102	0.910782	89	91
5	OLR1	5.9715e-110	7.20949e-109	0.893084	90	82
5	CTNNB1	2.06968e-80	1.84593e-79	0.891009	91	111
5	HCK	1.4806e-109	1.74499e-108	0.888023	92	84
5	SELPLG	1.33024e-101	1.41606e-100	0.883919	93	93
5	CSF3R	5.37101e-111	6.56457e-110	0.883903	94	81
5	ENG	2.16051e-98	2.25147e-97	0.879197	95	95
5	IL18	5.13178e-109	5.97702e-108	0.878076	96	85
5	AXL	1.86275e-99	1.96184e-98	0.875965	97	94
5	TGFB1	2.45875e-94	2.43416e-93	0.872886	98	100
5	FCGBP	3.02064e-86	2.7948e-85	0.869063	99	107
5	LTBR	3.58178e-98	3.65563e-97	0.865813	100	97
5	RPL34	5.08771e-77	4.37985e-76	0.857286	101	115
5	S100A9	5.45024e-87	5.1388e-86	0.854863	102	105
5	HAVCR2	9.50409e-107	1.0572e-105	0.851243	103	89
5	BTG1	2.09115e-86	1.95305e-85	0.847402	104	106
5	HSP90AB1	7.60469e-57	4.95306e-56	0.844875	105	152
5	LAIR1	3.48922e-97	3.52483e-96	0.841632	106	98
5	S100B	2.16465e-50	1.29097e-49	0.838923	107	166
5	BAX	6.19563e-80	5.4765e-79	0.825562	108	112
5	BCL2L1	2.57186e-69	2.00483e-68	0.819173	109	127
5	TLR1	2.40399e-94	2.40399e-93	0.815247	110	99
5	IGF2R	2.75118e-82	2.49878e-81	0.815005	111	109
5	SERPINA1	3.11303e-92	3.02147e-91	0.810317	112	102
5	VIM	5.79943e-45	3.26218e-44	0.802534	113	176
5	RPL37	8.63095e-67	6.5728e-66	0.783116	114	130
5	HSPA1A	7.672e-56	4.932e-55	0.777342	115	154
5	HSP90B1	2.76689e-60	1.86341e-59	0.774991	116	147
5	FGR	8.02564e-91	7.71396e-90	0.760912	117	103
5	RAC1	1.27728e-61	8.96816e-61	0.745727	118	141
5	ETV5	6.79934e-71	5.38508e-70	0.735097	119	125
5	SQSTM1	3.07321e-45	1.73856e-44	0.72933	120	175
5	PTPRC	1.41205e-84	1.29438e-83	0.723513	121	108
5	IL6R	1.36493e-76	1.1649e-75	0.709076	122	116
5	SELENOP	5.95547e-50	3.53049e-49	0.706683	123	167
5	IL17RA	9.6518e-73	7.89693e-72	0.705276	124	121
5	TNFRSF1A	3.502e-55	2.23676e-54	0.704069	125	155
5	RELT	6.97576e-76	5.85255e-75	0.703909	126	118
5	JUN	2.37265e-43	1.29775e-42	0.696488	127	181
5	ITGAM	8.80895e-72	7.09013e-71	0.690815	128	123
5	BST2	1.10108e-68	8.51619e-68	0.68991	129	128
5	IL4R	3.35215e-76	2.83644e-75	0.689198	130	117
5	RPL22	2.42553e-54	1.51979e-53	0.683757	131	158
5	PTGS1	1.6403e-78	1.43708e-77	0.680136	132	113
5	TNFRSF1B	3.19988e-77	2.77884e-76	0.678852	133	114
5	IL10RB	3.78992e-71	3.02583e-70	0.675956	134	124
5	SLC40A1	1.00411e-73	8.28388e-73	0.670215	135	120
5	TGFBR2	3.64701e-66	2.73526e-65	0.663936	136	132
5	HSP90AA1	5.89287e-39	3.03851e-38	0.656751	137	192
5	FES	3.27647e-67	2.5145e-66	0.655793	138	129
5	GSN	4.61078e-35	2.22667e-34	0.652252	139	205
5	CCL4L2	1.65192e-66	1.2484e-65	0.651032	140	131
5	HIF1A	3.7481e-66	2.78994e-65	0.64756	141	133
5	CD59	2.35277e-59	1.55283e-58	0.647487	142	150
5	IRF3	2.55938e-54	1.59358e-53	0.642958	143	159
5	TLR7	3.55603e-74	2.95838e-73	0.641153	144	119
5	RBPJ	1.78631e-62	1.28148e-61	0.640342	145	138
5	TYK2	2.72584e-41	1.45085e-40	0.637428	146	186
5	CD300A	8.36085e-72	6.78462e-71	0.634569	147	122
5	GPX3	2.67421e-49	1.55907e-48	0.629542	148	169
5	LYN	2.60624e-63	1.88334e-62	0.617968	149	137
5	CSK	4.0391e-61	2.7963e-60	0.6138	150	143
5	LGALS1	4.55445e-32	2.04023e-31	0.612672	151	221
5	HSPA1B	2.20908e-42	1.19508e-41	0.608554	152	183
5	OAS2	6.40745e-62	4.53099e-61	0.605882	153	140
5	EIF5A	2.64438e-38	1.34945e-37	0.600707	154	194
5	CHI3L1	9.42034e-32	4.20096e-31	0.592699	155	222
5	CD4	2.19092e-65	1.60668e-64	0.585409	156	135
5	HMGB2	2.19006e-53	1.33837e-52	0.583181	157	162
5	GNLY	4.30877e-56	2.78803e-55	0.582913	158	153
5	TNFRSF10B	2.00624e-53	1.23365e-52	0.572384	159	161
5	LGALS3	6.0054e-34	2.83112e-33	0.572072	160	210
5	IL16	4.89972e-61	3.36856e-60	0.57008	161	144
5	S100A4	1.48073e-50	8.88435e-50	0.568358	162	165
5	CX3CR1	6.84632e-61	4.67438e-60	0.567728	163	145
5	MRC1	1.21964e-63	8.87828e-63	0.562978	164	136
5	P2RY12	8.25439e-60	5.48446e-59	0.554754	165	149
5	SYK	5.46031e-62	3.889e-61	0.554702	166	139
5	ARHGDIB	3.78956e-61	2.64202e-60	0.550532	167	142
5	SERPINA3	8.8825e-22	3.1977e-21	0.549781	168	275
5	PDGFB	5.78351e-60	3.8687e-59	0.542054	169	148
5	PPARG	1.74898e-60	1.18595e-59	0.538901	170	146
5	JAK1	2.4232e-43	1.31812e-42	0.538434	171	182
5	OAS3	2.67719e-49	1.55907e-48	0.534772	172	170
5	IFITM3	2.57024e-27	1.05582e-26	0.531598	173	241
5	CFLAR	5.31883e-49	3.07932e-48	0.528792	174	171
5	OAS1	1.56737e-52	9.51963e-52	0.527241	175	163
5	MMP14	1.34638e-48	7.74951e-48	0.526413	176	172
5	BCL2	1.66537e-47	9.4754e-47	0.525409	177	174
5	C5AR2	1.19088e-54	7.55748e-54	0.522624	178	156
5	VHL	2.12885e-44	1.18403e-43	0.521961	179	178
5	IL2RA	2.784e-54	1.7226e-53	0.518293	180	160
5	FFAR4	6.00326e-50	3.53764e-49	0.516861	181	168
5	TGFBI	1.48262e-54	9.34901e-54	0.512748	182	157
5	STAT3	1.48437e-35	7.27487e-35	0.512664	183	202
5	ADGRG1	2.33267e-35	1.13761e-34	0.511926	184	203
5	RGS2	3.42969e-40	1.78705e-39	0.508841	185	190
5	RPL32	1.2609e-38	6.46783e-38	0.504527	186	193
5	MIF	8.78652e-23	3.28251e-22	0.502332	187	265
5	BTK	3.54766e-52	2.14157e-51	0.494327	188	164
5	HCST	1.1187e-47	6.40179e-47	0.492258	189	173
5	ITGA9	2.71468e-41	1.45085e-40	0.481917	190	185
5	IL6ST	9.67001e-33	4.41166e-32	0.476327	191	217
5	HSPB1	3.18887e-20	1.10384e-19	0.471613	192	286
5	S100A6	9.04093e-20	3.11865e-19	0.470164	193	287
5	ARF1	4.42269e-34	2.09496e-33	0.466282	194	209
5	LAMP2	1.6769e-29	7.15575e-29	0.465379	195	232
5	NR1H3	7.41131e-45	4.14531e-44	0.463698	196	177
5	PECAM1	3.64867e-42	1.96314e-41	0.457367	197	184
5	NR1H2	5.33375e-29	2.25659e-28	0.456132	198	234
5	MAPK14	5.87247e-37	2.97314e-36	0.451289	199	195
5	CD276	1.85526e-31	8.1996e-31	0.449627	200	224
5	MMP2	1.43095e-43	7.87021e-43	0.446696	201	180
5	ITGB5	1.98916e-32	8.9921e-32	0.44649	202	219
5	PPARD	6.99756e-41	3.68489e-40	0.445809	203	188
5	CCND1	1.47052e-33	6.89958e-33	0.4445	204	211
5	ICOSLG	1.85811e-34	8.92976e-34	0.443486	205	206
5	JAK2	1.12683e-40	5.90243e-40	0.433887	206	189
5	WNT5A	5.57972e-41	2.95397e-40	0.433771	207	187
5	ICAM1	9.36326e-37	4.68163e-36	0.423239	208	198
5	HOPX	6.04143e-23	2.28283e-22	0.42157	209	262
5	STAT1	4.5949e-31	2.02176e-30	0.410509	210	225
5	CD33	4.27628e-44	2.36509e-43	0.408532	211	179
5	HDAC3	1.37177e-31	6.08992e-31	0.407528	212	223
5	XBP1	3.11453e-34	1.48956e-33	0.404218	213	207
5	IL1B	9.17025e-37	4.6084e-36	0.403787	214	197
5	CXCL8	5.88621e-37	2.97314e-36	0.402171	215	196
5	IL10	4.47857e-40	2.32135e-39	0.400335	216	191
5	RUNX3	1.54919e-36	7.70701e-36	0.399318	217	199
5	STAT5A	6.84498e-33	3.15187e-32	0.393705	218	215
5	PTGES3	2.59044e-26	1.05104e-25	0.391973	219	244
5	IFI27	4.48738e-30	1.93996e-29	0.391305	220	229
5	CXCL12	3.32495e-34	1.58255e-33	0.386332	221	208
5	NLRC5	8.67311e-33	3.97518e-32	0.37443	222	216
5	CSF2RB	3.06249e-36	1.50839e-35	0.370808	223	201
5	MAPK13	2.47222e-36	1.22375e-35	0.370124	224	200
5	SRC	1.0185e-32	4.62528e-32	0.369601	225	218
5	ITGB1	2.58303e-24	9.95019e-24	0.367275	226	257
5	G6PD	1.73346e-27	7.18044e-27	0.365111	227	239
5	IFNAR2	1.7858e-30	7.78831e-30	0.364906	228	227
5	ANXA2	4.90295e-21	1.73354e-20	0.364513	229	280
5	DNMT3A	1.25643e-29	5.38471e-29	0.363459	230	231
5	RXRA	3.71537e-33	1.71879e-32	0.36265	231	214
5	FGF1	1.17292e-19	4.0319e-19	0.360409	232	288
5	RPS4Y1	7.52653e-25	2.95685e-24	0.357183	233	252
5	BID	1.67496e-28	7.05619e-28	0.355028	234	235
5	S100A8	4.1434e-35	2.01077e-34	0.353546	235	204
5	RB1	3.7021e-29	1.57299e-28	0.345757	236	233
5	KLF2	3.99269e-23	1.51447e-22	0.342552	237	261
5	CD40	3.16179e-33	1.46956e-32	0.338792	238	213
5	CD164	5.19389e-31	2.2752e-30	0.338545	239	226
5	HPGDS	2.40088e-32	1.08039e-31	0.334976	240	220
5	VEGFB	1.23738e-23	4.72977e-23	0.330643	241	259
5	KRT8	2.10323e-22	7.74053e-22	0.329867	242	269
5	EPOR	3.65832e-23	1.39298e-22	0.328657	243	260
5	NOTCH1	7.27659e-22	2.64847e-21	0.32775	244	272
5	CALM2	6.73675e-16	2.06482e-15	0.327651	245	323
5	EMP3	3.51426e-17	1.13697e-16	0.32525	246	306
5	SMAD2	1.38658e-22	5.12207e-22	0.322224	247	268
5	CD55	3.96781e-26	1.60332e-25	0.318916	248	245
5	CD58	2.79085e-25	1.10962e-24	0.31577	249	249
5	GPR183	2.75142e-33	1.28486e-32	0.314308	250	212
5	OSM	8.20275e-28	3.42646e-27	0.310515	251	237
5	NOSIP	8.86204e-21	3.10015e-20	0.307592	252	283
5	STAT6	2.74517e-28	1.15157e-27	0.299225	253	236
5	C9orf16	3.56935e-21	1.26654e-20	0.298788	254	279
5	EZR	1.67505e-16	5.24779e-16	0.298254	255	316
5	PTGES2	8.26304e-21	2.90085e-20	0.297547	256	282
5	NOTCH2	1.40338e-25	5.64775e-25	0.295897	257	246
5	ITGAL	1.45064e-27	6.03418e-27	0.290309	258	238
5	OASL	3.28329e-25	1.30018e-24	0.288347	259	250
5	RXRB	7.28655e-18	2.39657e-17	0.288174	260	301
5	IFIH1	2.14505e-22	7.86517e-22	0.287121	261	270
5	FABP5	1.3712e-15	4.1261e-15	0.285864	262	329
5	FKBP11	2.22501e-19	7.54371e-19	0.285783	263	292
5	IL15RA	1.34383e-18	4.47944e-18	0.285566	264	297
5	ACVR1B	1.68866e-25	6.7683e-25	0.285216	265	247
5	AKT1	7.68208e-19	2.57805e-18	0.284947	266	295
5	TLR5	2.53615e-25	1.01241e-24	0.282272	267	248
5	COL9A2	1.60165e-19	5.4489e-19	0.280665	268	291
5	CCL2	1.62103e-18	5.38529e-18	0.279614	269	298
5	SMAD4	1.74046e-21	6.24294e-21	0.276843	270	276
5	CASP8	2.14256e-26	8.72896e-26	0.275058	271	243
5	NR3C1	1.84788e-21	6.60433e-21	0.275041	272	277
5	TNFRSF18	7.82332e-23	2.93374e-22	0.274808	273	264
5	EPHB2	1.13266e-18	3.78827e-18	0.274377	274	296
5	ITGA5	5.44299e-16	1.68392e-15	0.272151	275	320
5	TNFSF9	8.85144e-22	3.1977e-21	0.270643	276	274
5	H4C3	2.19099e-16	6.82101e-16	0.270499	277	318
5	NLRP1	5.15068e-21	1.81465e-20	0.268791	278	281
5	MAML2	1.42807e-20	4.96066e-20	0.262106	279	285
5	DUSP4	3.30334e-17	1.07576e-16	0.25386	280	304
5	MRC2	7.05573e-13	1.86271e-12	0.253856	281	375
5	RELA	1.06386e-16	3.36492e-16	0.252258	282	313
5	CCRL2	6.4777e-23	2.43837e-22	0.252116	283	263
5	DUSP6	3.48356e-17	1.13073e-16	0.250785	284	305
5	SPRY2	1.27254e-14	3.69446e-14	0.250358	285	341
5	DUSP2	4.1401e-17	1.33075e-16	0.250326	286	308
5	CALM1	7.95363e-13	2.08862e-12	0.250106	287	377
5	CYTOR	8.44092e-14	2.34076e-13	0.246854	288	357
5	TNF	3.36119e-22	1.22789e-21	0.246773	289	271
5	IGFBP7	4.76286e-06	7.40225e-06	0.24511	290	637
5	KRT15	2.9037e-18	9.61426e-18	0.242931	291	299
5	ALCAM	3.5193e-12	8.95657e-12	0.24288	292	389
5	HCAR2	2.76891e-21	9.8605e-21	0.242683	293	278
5	SEC23A	1.27118e-16	3.99513e-16	0.241717	294	315
5	PDCD1LG2	1.30693e-22	4.84592e-22	0.241683	295	267
5	PDGFC	4.31306e-17	1.38185e-16	0.241494	296	309
5	ANXA4	4.69978e-19	1.58258e-18	0.236625	297	294
5	CLEC5A	9.08291e-23	3.38048e-22	0.234602	298	266
5	THBS1	1.14712e-14	3.34016e-14	0.23232	299	340
5	IL6	4.77827e-15	1.41631e-14	0.231755	300	334
5	TNFSF12	1.32191e-19	4.51273e-19	0.231613	301	290
5	RAC2	1.19892e-16	3.78005e-16	0.23141	302	314
5	KRAS	3.29351e-17	1.07576e-16	0.231324	303	303
5	H2AZ1	9.23983e-16	2.8146e-15	0.230512	304	325
5	NOD2	9.61731e-13	2.50556e-12	0.227228	305	380
5	SOD1	3.27669e-11	8.04944e-11	0.225941	306	403
5	NLRP3	1.1898e-20	4.14755e-20	0.22576	307	284
5	SREBF1	4.5581e-09	9.62158e-09	0.22531	308	469
5	CLU	0.000289348	0.00037941	0.224887	309	755
5	ICAM2	1.20659e-15	3.65297e-15	0.223449	310	327
5	IGF1	9.34507e-17	2.9748e-16	0.223325	311	311
5	CD80	3.53527e-19	1.19451e-18	0.222438	312	293
5	DNMT1	2.11898e-13	5.74737e-13	0.222252	313	365
5	HDAC1	2.06304e-13	5.62648e-13	0.220637	314	363
5	GLUD1	1.49261e-15	4.46429e-15	0.220303	315	331
5	HGF	1.22105e-15	3.68548e-15	0.220218	316	328
5	IL11	7.39492e-15	2.18536e-14	0.218355	317	335
5	B3GNT7	2.41897e-17	7.92973e-17	0.216842	318	302
5	ADGRE2	6.86175e-16	2.09665e-15	0.20979	319	324
5	CRYAB	8.48785e-05	0.000115425	0.209	320	728
5	GPBAR1	4.92635e-14	1.38554e-13	0.208621	321	352
5	AHR	1.20359e-15	3.65297e-15	0.207684	322	326
5	IL1RN	1.44003e-15	4.32009e-15	0.207683	323	330
5	HTT	5.8056e-16	1.79051e-15	0.206693	324	321
5	POU5F1	2.39394e-16	7.42948e-16	0.206439	325	319
5	RARA	5.10106e-09	1.0722e-08	0.205673	326	471
5	BCAN	1.25839e-12	3.26126e-12	0.204119	327	382
5	GPER1	3.12567e-12	7.9959e-12	0.203024	328	387
5	CD48	6.22849e-16	1.91497e-15	0.202536	329	322
5	BECN1	8.1761e-15	2.40188e-14	0.202239	330	337
5	TUBB	1.07945e-06	1.81129e-06	0.200992	331	590
5	CD19	2.75404e-12	7.06346e-12	0.199953	332	386
5	TNFRSF11A	8.2989e-17	2.65029e-16	0.199654	333	310
5	KRT18	5.7383e-13	1.52303e-12	0.199189	334	373
5	TAP2	4.92413e-14	1.38554e-13	0.197974	335	351
5	MTOR	4.75255e-11	1.15319e-10	0.194696	336	408
5	IL32	5.87488e-11	1.41857e-10	0.193909	337	410
5	IL27RA	4.49843e-14	1.27241e-13	0.19252	338	350
5	PTPRCAP	2.4336e-15	7.25681e-15	0.192444	339	332
5	CD44	8.19029e-06	1.23228e-05	0.191261	340	658
5	CCL18	1.0204e-16	3.23779e-16	0.190633	341	312
5	TNFSF8	3.8771e-17	1.25027e-16	0.189681	342	307
5	IL11RA	2.695e-11	6.68683e-11	0.188924	343	399
5	HMGN2	1.96432e-13	5.37205e-13	0.18801	344	362
5	CHEK2	7.4686e-14	2.07694e-13	0.187656	345	356
5	TNFRSF21	6.15841e-12	1.56329e-11	0.187046	346	390
5	MMP19	9.84626e-15	2.87546e-14	0.186678	347	339
5	CXCL3	1.29221e-11	3.2635e-11	0.186394	348	392
5	MYC	6.18776e-14	1.73538e-13	0.185746	349	353
5	ATM	6.97607e-14	1.95094e-13	0.18567	350	354
5	HDAC5	3.60106e-11	8.78091e-11	0.185251	351	406
5	IGHD	1.8237e-11	4.58239e-11	0.183452	352	394
5	IL2RG	2.69368e-14	7.72969e-14	0.183186	353	345
5	CYSTM1	1.07229e-10	2.54573e-10	0.182794	354	417
5	SEC61G	8.5535e-09	1.77526e-08	0.182714	355	477
5	ICOS	3.93781e-13	1.05363e-12	0.182609	356	370
5	MAP1LC3B	3.16822e-10	7.27734e-10	0.182174	357	431
5	TAP1	2.76113e-10	6.40169e-10	0.181712	358	427
5	ABL2	1.5518e-12	4.01117e-12	0.181611	359	383
5	IGHG1	2.19862e-09	4.82624e-09	0.181294	360	451
5	CD52	9.72304e-15	2.84787e-14	0.180872	361	338
5	IL1R2	8.52173e-14	2.35657e-13	0.180564	362	358
5	IL12RB1	7.53465e-11	1.81051e-10	0.179216	363	412
5	PPARA	5.58176e-13	1.48547e-12	0.179033	364	372
5	IL1A	4.67835e-13	1.2484e-12	0.178761	365	371
5	TLR8	7.66807e-15	2.25934e-14	0.178694	366	336
5	TNFRSF10D	3.29503e-14	9.40082e-14	0.178324	367	347
5	KRT17	3.54158e-10	8.11613e-10	0.177164	368	432
5	CCR2	3.86601e-14	1.09666e-13	0.176824	369	349
5	FFAR3	7.68079e-13	2.02234e-12	0.176667	370	376
5	OXGR1	7.34816e-14	2.0492e-13	0.17412	371	355
5	CLEC2D	3.56879e-14	1.01526e-13	0.173755	372	348
5	IRF4	2.20946e-13	5.97642e-13	0.172535	373	366
5	AQP1	1.23745e-05	1.82846e-05	0.172532	374	670
5	MARCO	2.82769e-14	8.09078e-14	0.172503	375	346
5	CD209	8.17524e-13	2.14113e-12	0.171848	376	378
5	CSHL1	1.07635e-13	2.95177e-13	0.171707	377	361
5	BMPR1A	1.97286e-11	4.94464e-11	0.170343	378	395
5	FZD1	7.8057e-10	1.76028e-09	0.169522	379	439
5	PCNA	4.68028e-11	1.13845e-10	0.169522	380	407
5	BMPR2	3.07441e-11	7.57131e-11	0.16916	381	402
5	EPHA2	1.74919e-10	4.09386e-10	0.168994	382	423
5	HDAC4	3.33736e-09	7.12066e-09	0.168375	383	464
5	KRT6C	2.71315e-11	6.71505e-11	0.167872	384	400
5	ATR	1.05573e-12	2.74324e-12	0.167605	385	381
5	CD69	2.0823e-13	5.66341e-13	0.167449	386	364
5	CD9	0.000142379	0.000191515	0.167147	387	736
5	NPR3	6.18702e-13	1.63774e-12	0.166726	388	374
5	BST1	1.04165e-13	2.86454e-13	0.166706	389	360
5	TNFSF10	2.42203e-13	6.51579e-13	0.166694	390	368
5	SIGIRR	1.61481e-12	4.16318e-12	0.166185	391	384
5	FAS	7.03245e-11	1.69395e-10	0.165331	392	411
5	CCL15	4.84045e-11	1.17165e-10	0.164729	393	409
5	CD28	1.02045e-10	2.42847e-10	0.164589	394	416
5	FLT1	1.81355e-09	3.9987e-09	0.163244	395	449
5	FFAR2	1.65411e-11	4.16684e-11	0.163213	396	393
5	IFIT1	1.75199e-12	4.50512e-12	0.162645	397	385
5	ACKR3	2.55276e-08	5.09523e-08	0.162312	398	496
5	PARP1	2.01708e-10	4.68757e-10	0.161873	399	426
5	PTGIS	2.8581e-09	6.15112e-09	0.16187	400	460
5	CLEC2B	8.1016e-11	1.94203e-10	0.161664	401	413
5	EFNB1	8.73839e-08	1.67008e-07	0.160051	402	518
5	WNT10B	9.48992e-12	2.40282e-11	0.159618	403	391
5	CLEC10A	3.71308e-13	9.96193e-13	0.157639	404	369
5	TNFSF13B	2.27822e-13	6.14561e-13	0.157191	405	367
5	IGHA1	1.16711e-08	2.40716e-08	0.156689	406	480
5	TFEB	2.21358e-09	4.84833e-09	0.155666	407	452
5	DDX58	2.55822e-11	6.3634e-11	0.155104	408	398
5	CYP19A1	1.68932e-14	4.87589e-14	0.155097	409	343
5	CD86	9.41367e-13	2.45898e-12	0.154846	410	379
5	NANOG	1.99894e-10	4.65636e-10	0.15401	411	425
5	LY6D	3.6856e-09	7.84676e-09	0.153958	412	465
5	PRSS2	1.11109e-09	2.48302e-09	0.153005	413	443
5	FZD5	5.08755e-08	9.95391e-08	0.152365	414	506
5	CD8A	1.41647e-08	2.87947e-08	0.152334	415	487
5	ITGA6	5.59875e-09	1.17431e-08	0.152102	416	472
5	CASR	1.58045e-10	3.73424e-10	0.152002	417	419
5	CTSG	1.6452e-10	3.87798e-10	0.151405	418	420
5	ATG10	1.0732e-09	2.40922e-09	0.15068	419	441
5	RGCC	1.20985e-05	1.79037e-05	0.150207	420	669
5	CELSR1	2.97709e-11	7.34991e-11	0.149306	421	401
5	CD5L	3.5592e-11	8.70026e-11	0.14923	422	405
5	SMARCB1	1.84084e-07	3.38742e-07	0.149203	423	538
5	RAMP1	3.61547e-06	5.70863e-06	0.148802	424	627
5	IL24	8.71195e-11	2.08329e-10	0.148793	425	414
5	NPPC	1.34308e-06	2.22721e-06	0.147376	426	597
5	CD274	1.13253e-08	2.34072e-08	0.14633	427	479
5	CCR7	2.37159e-09	5.16016e-09	0.145926	428	455
5	NKG7	3.51642e-11	8.61697e-11	0.145136	429	404
5	INHA	1.32124e-08	2.69142e-08	0.144856	430	486
5	IL23A	1.22912e-08	2.52453e-08	0.144523	431	482
5	IL3RA	2.90966e-10	6.73028e-10	0.144191	432	428
5	CRIP1	2.39955e-06	3.86898e-06	0.143631	433	614
5	KRT6A	3.11948e-09	6.67017e-09	0.143255	434	463
5	ITGAE	4.57502e-10	1.03882e-09	0.14314	435	436
5	FZD8	1.23461e-08	2.53057e-08	0.143136	436	483
5	CYP1B1	3.74339e-09	7.9527e-09	0.142486	437	466
5	STAT5B	3.42079e-08	6.81405e-08	0.141963	438	497
5	EFNA4	2.04408e-08	4.11309e-08	0.141877	439	492
5	CLEC4A	1.2495e-05	1.84352e-05	0.141507	440	671
5	IL15	9.95449e-11	2.37469e-10	0.141355	441	415
5	CCL26	1.69541e-10	3.97738e-10	0.141189	442	422
5	CASP3	2.42268e-09	5.24826e-09	0.141186	443	457
5	DUSP5	1.12495e-07	2.12134e-07	0.140537	444	525
5	KLK3	1.20054e-08	2.47097e-08	0.140146	445	481
5	HCAR3	1.26416e-10	2.99405e-10	0.139772	446	418
5	OXER1	1.29722e-09	2.87948e-09	0.138746	447	446
5	SAA1	2.27417e-08	4.55756e-08	0.138685	448	494
5	CRP	7.63213e-07	1.30273e-06	0.138254	449	580
5	CCL5	4.92958e-08	9.68487e-08	0.138178	450	503
5	TLR3	1.69392e-10	3.97738e-10	0.138063	451	421
5	XCL1	1.12637e-09	2.51151e-09	0.137963	452	444
5	IGHG2	2.44126e-07	4.43459e-07	0.137958	453	545
5	ACE2	2.96832e-09	6.37447e-09	0.137439	454	461
5	EZH2	1.46187e-08	2.96568e-08	0.137389	455	488
5	ATG5	6.27191e-10	1.42087e-09	0.136755	456	437
5	KRT13	1.66696e-09	3.68369e-09	0.136392	457	448
5	ADGRG6	2.98766e-10	6.87856e-10	0.136316	458	430
5	KRT1	3.28754e-07	5.8223e-07	0.135118	459	559
5	HES6	2.87221e-06	4.60857e-06	0.134892	460	617
5	LTB	2.7162e-09	5.85848e-09	0.134681	461	459
5	NFKB1	5.78175e-09	1.20758e-08	0.134222	462	474
5	SCG5	1.69739e-07	3.15274e-07	0.134165	463	533
5	ATG12	7.13885e-09	1.48476e-08	0.133826	464	476
5	WNT2B	3.73326e-10	8.53562e-10	0.133766	465	433
5	CD27	1.24137e-08	2.53916e-08	0.133689	466	484
5	NRG4	2.24682e-07	4.09642e-07	0.133514	467	543
5	CCR10	1.0597e-07	2.00594e-07	0.133411	468	523
5	PIGR	2.08083e-09	4.57782e-09	0.133189	469	450
5	TIMP1	0.00724123	0.00844383	0.132863	470	849
5	ADGRE5	5.37001e-08	1.04858e-07	0.132774	471	507
5	IL18R1	3.88954e-10	8.87245e-10	0.132765	472	434
5	CD47	2.78166e-07	5.0161e-07	0.132248	473	549
5	PDCD1	2.37831e-09	5.16344e-09	0.131241	474	456
5	CD8B	1.8574e-10	4.33685e-10	0.131182	475	424
5	ICAM3	1.75602e-08	3.54065e-08	0.13079	476	491
5	SPINK1	1.59765e-08	3.22791e-08	0.130665	477	490
5	GDF10	3.70995e-08	7.37521e-08	0.129823	478	498
5	CD3G	7.45979e-08	1.44808e-07	0.129488	479	510
5	CLEC12A	3.76802e-09	7.98789e-09	0.129474	480	467
5	SOX4	1.72358e-07	3.19541e-07	0.129174	481	534
5	KRT19	7.95916e-08	1.53001e-07	0.128771	482	515
5	TNFRSF12A	0.000477116	0.000610265	0.128658	483	774
5	FZD4	2.79814e-07	5.02598e-07	0.128199	484	551
5	CTLA4	4.35378e-10	9.90861e-10	0.128041	485	435
5	IGKC	2.80239e-07	5.02598e-07	0.12797	486	552
5	CXCL9	4.69266e-09	9.88453e-09	0.127688	487	470
5	CXCL1	3.66456e-07	6.43247e-07	0.126899	488	564
5	ANXA1	0.000382352	0.000494987	0.126883	489	764
5	ACVRL1	1.25826e-07	2.35478e-07	0.126752	490	529
5	CCL23	7.24208e-10	1.63691e-09	0.125959	491	438
5	IFNB1	2.96881e-10	6.8511e-10	0.12572	492	429
5	CLEC1A	2.67665e-09	5.78576e-09	0.125437	493	458
5	ACVR2A	2.58158e-07	4.66381e-07	0.125245	494	548
5	GDF15	7.64859e-06	1.15428e-05	0.125125	495	656
5	TAGLN	0.00147184	0.00181686	0.12508	496	802
5	IL34	1.79203e-07	3.3099e-07	0.125039	497	536
5	KRT16	2.31836e-09	5.05545e-09	0.124561	498	454
5	NLRC4	1.08653e-09	2.43362e-09	0.124548	499	442
5	CD2	1.92575e-07	3.53054e-07	0.123537	500	540
5	EPCAM	1.45926e-09	3.23192e-09	0.123398	501	447
5	ELANE	1.00562e-06	1.69314e-06	0.123065	502	588
5	STAT4	4.45375e-09	9.4214e-09	0.122929	503	468
5	SNAI1	4.44926e-07	7.75487e-07	0.122549	504	568
5	CLDN4	6.29804e-07	1.08625e-06	0.120738	505	574
5	FCRLA	9.01557e-08	1.71973e-07	0.120677	506	519
5	SAA2	2.80744e-07	5.02598e-07	0.120577	507	553
5	SST	1.08118e-08	2.23926e-08	0.120264	508	478
5	CD24	1.95295e-07	3.57379e-07	0.120048	509	541
5	VEGFD	2.79251e-07	5.02598e-07	0.119913	510	550
5	CXCR2	1.24466e-08	2.54065e-08	0.119431	511	485
5	DDR2	8.73168e-07	1.47767e-06	0.119205	512	585
5	DST	0.00180025	0.00219218	0.119125	513	813
5	TPSAB1	3.09712e-07	5.50475e-07	0.118861	514	557
5	GPR17	0.000100893	0.00013664	0.118782	515	731
5	CNTFR	1.469e-05	2.14185e-05	0.118694	516	679
5	ESR1	5.77909e-09	1.20758e-08	0.118483	517	473
5	IL1RAP	7.70107e-05	0.000105159	0.118086	518	725
5	PTTG1	4.86278e-06	7.53389e-06	0.11805	519	639
5	GATA3	1.09478e-07	2.06838e-07	0.117868	520	524
5	IDO1	2.66627e-06	4.29204e-06	0.117808	521	615
5	ETS1	1.81694e-07	3.34967e-07	0.117292	522	537
5	FOXP3	4.93048e-08	9.68487e-08	0.116749	523	504
5	TNFRSF11B	1.19117e-06	1.98194e-06	0.116434	524	595
5	KRT14	3.03831e-07	5.40993e-07	0.116089	525	556
5	ACE	3.01837e-09	6.46794e-09	0.115986	526	462
5	IL17RB	1.46113e-05	2.13351e-05	0.11582	527	678
5	CD70	6.93436e-06	1.05292e-05	0.115794	528	652
5	TPSB2	6.31535e-08	1.22833e-07	0.115708	529	509
5	HSD3B2	3.86057e-08	7.65925e-08	0.115483	530	499
5	DDIT3	1.69435e-06	2.77257e-06	0.115159	531	605
5	FLT3LG	6.65006e-06	1.01442e-05	0.11507	532	649
5	CXCR5	1.96597e-07	3.59099e-07	0.114498	533	542
5	COL9A1	2.3844e-07	4.33925e-07	0.113808	534	544
5	IL20	7.68889e-06	1.1586e-05	0.112699	535	657
5	FGF9	4.63556e-08	9.14183e-08	0.112656	536	502
5	IL17D	3.93577e-05	5.53467e-05	0.112655	537	704
5	CXCR1	1.59274e-08	3.22456e-08	0.112593	538	489
5	EPHB6	5.79255e-06	8.9047e-06	0.112438	539	644
5	CCL21	1.11306e-06	1.86137e-06	0.112236	540	592
5	IL1R1	1.02601e-06	1.72453e-06	0.112225	541	589
5	CD3D	7.73022e-08	1.49471e-07	0.11221	542	512
5	TTR	1.02239e-07	1.94273e-07	0.11204	543	521
5	IFNL3	3.92617e-07	6.85521e-07	0.111927	544	567
5	CCL28	5.83733e-08	1.13759e-07	0.111623	545	508
5	TP53	3.41904e-06	5.43314e-06	0.111338	546	623
5	CXCR3	1.24559e-07	2.33991e-07	0.111265	547	527
5	APOA1	3.67628e-07	6.44162e-07	0.111182	548	565
5	PNOC	1.73685e-07	3.21399e-07	0.11089	549	535
5	LAG3	1.53946e-07	2.86478e-07	0.110216	550	532
5	CD40LG	8.64363e-08	1.65516e-07	0.11014	551	517
5	TCL1A	3.84175e-07	6.71967e-07	0.110054	552	566
5	FABP7	0.00124387	0.00154314	0.109983	553	798
5	CCL8	1.17675e-06	1.96456e-06	0.109801	554	593
5	LEFTY2	1.03866e-07	1.96987e-07	0.109379	555	522
5	WNT5B	9.76564e-08	1.85923e-07	0.109018	556	520
5	TBX21	6.35891e-07	1.09484e-06	0.108707	557	575
5	KRT6B	3.30229e-07	5.83797e-07	0.108533	558	560
5	CAMP	2.82631e-07	5.05062e-07	0.108444	559	554
5	KRT86	3.19431e-05	4.54363e-05	0.107942	560	696
5	KRT4	7.91663e-07	1.34896e-06	0.107924	561	581
5	CSF3	3.39519e-06	5.41262e-06	0.107856	562	621
5	KIT	1.69124e-06	2.77207e-06	0.10783	563	604
5	CD38	1.54898e-06	2.54311e-06	0.107752	564	603
5	CALM3	0.0018836	0.00228805	0.107211	565	815
5	CCR5	1.52777e-07	2.84839e-07	0.107022	566	531
5	CXCL10	3.49436e-07	6.16651e-07	0.106861	567	561
5	RYK	1.90992e-06	3.10479e-06	0.106836	568	609
5	VPREB3	8.41623e-07	1.42917e-06	0.106717	569	583
5	TXK	2.33879e-08	4.67757e-08	0.106692	570	495
5	CALB1	3.71441e-06	5.85552e-06	0.106049	571	628
5	RBFOX3	8.02313e-08	1.53932e-07	0.105663	572	516
5	CST7	2.98931e-07	5.33229e-07	0.105652	573	555
5	IL2RB	7.74848e-08	1.49532e-07	0.105584	574	513
5	SOCS3	5.12663e-05	7.0984e-05	0.105387	575	715
5	CLEC4E	4.62973e-08	9.14183e-08	0.105209	576	501
5	TNFRSF10A	1.17308e-09	2.60977e-09	0.105122	577	445
5	GCG	7.53232e-08	1.45929e-07	0.105093	578	511
5	RSPO1	2.4006e-05	3.44435e-05	0.104854	579	690
5	TNFSF18	3.90699e-08	7.73583e-08	0.104516	580	500
5	KRT5	8.1287e-07	1.38272e-06	0.104516	581	582
5	MMP7	8.20857e-06	1.23315e-05	0.1045	582	659
5	ATF3	3.36398e-06	5.37152e-06	0.103897	583	620
5	SMO	0.000330992	0.000431729	0.103705	584	759
5	EPHB3	6.44222e-06	9.85749e-06	0.103326	585	647
5	KLRK1	1.52254e-06	2.50385e-06	0.103277	586	602
5	MPO	1.42395e-06	2.35343e-06	0.102998	587	599
5	PGF	8.43739e-07	1.43031e-06	0.102829	588	584
5	IL17B	3.00225e-06	4.80942e-06	0.102825	589	618
5	P2RX5	4.77839e-07	8.29931e-07	0.102395	590	570
5	TOX	2.27758e-06	3.68432e-06	0.102328	591	612
5	SELL	1.21176e-07	2.2807e-07	0.102165	592	526
5	MGP	0.00177522	0.00216704	0.101413	593	811
5	IL12RB2	1.1878e-06	1.97966e-06	0.100797	594	594
5	PROKR1	4.99891e-08	9.79985e-08	0.100711	595	505
5	CD3E	1.49646e-05	2.17867e-05	0.100463	596	680
5	CUZD1	6.51189e-05	8.9663e-05	0.10023	597	719
5	GZMH	1.47171e-06	2.42448e-06	0.100105	598	600
5	TNFSF14	3.96079e-05	5.56196e-05	0.100077	599	705
5	LIX1	3.17319e-06	5.07505e-06	0.100071	600	619
5	IL1RL1	1.29733e-07	2.42332e-07	0.0997089	601	530
5	AREG	5.43563e-07	9.42429e-07	0.0996944	602	571
5	CCL20	3.44093e-05	4.86646e-05	0.0991604	603	700
5	ADM2	7.26568e-06	1.09817e-05	0.0990797	604	655
5	PTGDR2	4.74705e-06	7.38928e-06	0.0990143	605	636
5	CDKN3	2.73633e-06	4.39767e-06	0.0985509	606	616
5	CCL11	1.25628e-05	1.85077e-05	0.0984692	607	672
5	HSD17B2	2.52195e-07	4.56441e-07	0.0983402	608	547
5	IL12B	3.4036e-06	5.41731e-06	0.0982467	609	622
5	COL17A1	1.47183e-06	2.42448e-06	0.0975951	610	601
5	TOP2A	3.84512e-06	6.04233e-06	0.0974255	611	630
5	CTSW	4.69981e-07	8.17717e-07	0.0971645	612	569
5	CX3CL1	1.99996e-05	2.88204e-05	0.097084	613	687
5	IL20RA	3.12758e-07	5.54893e-07	0.0970634	614	558
5	CXCR6	4.60436e-06	7.17845e-06	0.0969373	615	635
5	PTK6	6.00279e-06	9.19933e-06	0.0968984	616	646
5	MST1R	7.25938e-07	1.24339e-06	0.0968699	617	578
5	FGF18	1.80842e-05	2.60982e-05	0.0963758	618	686
5	AQP4	0.00737503	0.00857965	0.0962338	619	851
5	ADIRF	4.45397e-05	6.23681e-05	0.0962205	620	707
5	PF4	5.76857e-07	9.98406e-07	0.09593	621	572
5	IAPP	7.62555e-07	1.30273e-06	0.095825	622	579
5	ADORA2A	3.59545e-06	5.6911e-06	0.0956903	623	625
5	IFNAR1	1.4226e-06	2.35343e-06	0.0953564	624	598
5	RARB	1.54342e-05	2.24373e-05	0.0952633	625	681
5	UBE2C	4.49616e-06	7.0319e-06	0.0951128	626	633
5	DHRS2	4.99394e-06	7.72499e-06	0.0949412	627	640
5	CXCL5	1.32022e-05	1.93632e-05	0.0948439	628	675
5	ARTN	5.20591e-06	8.04033e-06	0.0947412	629	641
5	NPPB	3.59861e-06	5.6911e-06	0.0946436	630	626
5	ADGRG3	5.50343e-06	8.4866e-06	0.0945031	631	642
5	MMP1	3.54821e-07	6.2393e-07	0.0938387	632	563
5	OLFM4	1.85063e-06	3.01832e-06	0.0936605	633	607
5	CD79A	6.68298e-06	1.01782e-05	0.0934818	634	650
5	PRF1	9.3771e-07	1.58149e-06	0.0933162	635	587
5	PTGES	1.14888e-05	1.70268e-05	0.0928897	636	668
5	DPP4	5.78969e-07	1.00031e-06	0.0927331	637	573
5	INHBB	2.71124e-05	3.8788e-05	0.0926146	638	692
5	NRIP3	1.32095e-06	2.1942e-06	0.0925303	639	596
5	FASLG	4.21975e-06	6.62052e-06	0.0922305	640	631
5	RARRES1	9.32386e-06	1.39435e-05	0.0918828	641	662
5	TNFRSF17	1.76598e-06	2.88502e-06	0.091537	642	606
5	TNFRSF4	1.34796e-05	1.97409e-05	0.091327	643	676
5	GDF6	6.96126e-05	9.53202e-05	0.0913097	644	723
5	ADGRD1	4.04733e-05	5.67543e-05	0.0910318	645	706
5	ADIPOQ	4.39836e-06	6.88984e-06	0.0906234	646	632
5	AZU1	0.00128598	0.00159339	0.0903731	647	799
5	SLPI	1.27313e-05	1.8728e-05	0.090373	648	673
5	SNAI2	4.77851e-05	6.66299e-05	0.0902701	649	710
5	WNT11	8.77495e-07	1.48246e-06	0.0902594	650	586
5	ACVR1	3.24721e-05	4.61225e-05	0.0883828	651	697
5	WNT3	7.35546e-05	0.000100579	0.0881238	652	724
5	CLOCK	0.000265364	0.000349349	0.0876429	653	752
5	IL7	1.00596e-05	1.50211e-05	0.0874442	654	663
5	CCL19	8.78955e-06	1.31644e-05	0.0873511	655	661
5	LEP	5.96343e-06	9.15318e-06	0.0872937	656	645
5	IFNL2	6.63561e-06	1.01377e-05	0.0872449	657	648
5	TGFB3	0.000492674	0.000626925	0.0870495	658	778
5	SFN	0.000389806	0.000503796	0.0862554	659	766
5	DNTT	1.10676e-06	1.85397e-06	0.0862424	660	591
5	PHLDA2	1.14712e-05	1.70262e-05	0.0861336	661	667
5	CCL13	1.90911e-06	3.10479e-06	0.0861259	662	608
5	DDC	4.61507e-05	6.44417e-05	0.086005	663	709
5	LINC02446	5.72786e-06	8.81895e-06	0.0859075	664	643
5	TACSTD2	6.95646e-06	1.05465e-05	0.085893	665	653
5	GDF9	4.80247e-06	7.4521e-06	0.0858876	666	638
5	FGF13	2.23295e-05	3.21311e-05	0.0857788	667	688
5	MMP9	1.01009e-05	1.50601e-05	0.0853671	668	664
5	S100P	6.69292e-06	1.01782e-05	0.0852818	669	651
5	WNT7B	0.000446029	0.000571241	0.0847598	670	773
5	TNFRSF9	2.36247e-05	3.39455e-05	0.0844561	671	689
5	SUCNR1	2.20889e-06	3.58493e-06	0.0842826	672	610
5	COL27A1	0.000244909	0.00032328	0.0841181	673	750
5	TIE1	3.36052e-05	4.76635e-05	0.0840673	674	698
5	MMP3	4.51809e-06	7.05507e-06	0.0839782	675	634
5	CSF2	7.14238e-06	1.08119e-05	0.0838105	676	654
5	KITLG	0.000228326	0.000302197	0.0836057	677	748
5	G6PC2	2.80111e-05	4.00158e-05	0.0834644	678	693
5	UCP1	1.6079e-05	2.33404e-05	0.0833991	679	682
5	PGR	2.26502e-06	3.67001e-06	0.0832506	680	611
5	REG1A	3.36828e-05	4.77053e-05	0.0831794	681	699
5	TYMS	7.75522e-05	0.000105753	0.0830705	682	726
5	RNF43	8.30176e-06	1.24526e-05	0.0827306	683	660
5	BIRC5	3.59654e-05	5.07205e-05	0.0826785	684	702
5	CIDEA	4.49856e-05	6.29036e-05	0.0826745	685	708
5	LDLR	0.00202272	0.00243909	0.0825998	686	821
5	ADGRF3	1.28095e-05	1.88151e-05	0.0823527	687	674
5	KRT24	3.16196e-05	4.50409e-05	0.0820767	688	695
5	SLC2A4	3.58972e-05	5.06965e-05	0.0817706	690	701
5	SOSTDC1	0.000195614	0.000260994	0.0816657	691	742
5	MZB1	1.78201e-05	2.58301e-05	0.0814444	692	683
5	WNT9A	0.000392137	0.000506149	0.0812989	693	767
5	BCAS1	0.000490174	0.000624547	0.0810279	694	777
5	IGHM	0.0010777	0.00134712	0.0809963	695	792
5	HES5	3.90979e-05	5.50596e-05	0.080504	696	703
5	ADGRG5	7.87267e-05	0.000107207	0.0800899	697	727
5	ANGPT4	3.58241e-06	5.68363e-06	0.0800842	698	624
5	TSC22D1	4.92689e-05	6.86023e-05	0.0796637	699	711
5	WNT7A	0.000118735	0.000160365	0.0780894	700	733
5	MMP12	1.05367e-05	1.56863e-05	0.0779332	701	665
5	ITK	6.48374e-05	8.95244e-05	0.0776313	702	717
5	BMX	9.34521e-05	0.00012691	0.0776099	703	729
5	EPHA7	4.95272e-05	6.8865e-05	0.0775675	704	712
5	COL14A1	0.000304135	0.000397746	0.0775346	705	757
5	LEFTY1	6.49464e-05	8.95501e-05	0.0771115	706	718
5	CXCL2	0.00038249	0.000494987	0.076577	707	765
5	DLX5	5.0436e-05	7.00303e-05	0.0765235	708	713
5	KRT23	2.5864e-05	3.70556e-05	0.0764637	709	691
5	BAG3	0.000776104	0.000975054	0.0759442	710	788
5	COL18A1	0.00447293	0.00524668	0.0759204	711	844
5	LIF	0.00544364	0.00637021	0.0756254	712	846
5	IL33	0.000407515	0.000525312	0.075625	713	768
5	NLRP2	5.98438e-05	8.2745e-05	0.0754053	714	716
5	CHEK1	0.00020871	0.000277346	0.0744339	716	745
5	ADGRF1	0.000199487	0.000265447	0.0742796	717	744
5	FGF12	0.000488421	0.000623114	0.0735974	718	776
5	CD36	0.000177246	0.000237127	0.0734159	719	740
5	ANGPT1	0.000232819	0.000307732	0.0728308	720	749
5	ANGPTL1	0.000651667	0.000823946	0.0727547	721	783
5	VEGFC	0.000150484	0.000201869	0.0726133	722	738
5	PLAC8	0.00205071	0.00246683	0.0723892	723	823
5	KRT80	0.000113674	0.000153739	0.0722168	724	732
5	LAMP3	0.000375052	0.000487273	0.0721662	725	762
5	TNFRSF13B	9.55729e-05	0.000129613	0.0719032	726	730
5	AQP3	0.000266542	0.000350433	0.0711974	727	753
5	WNT2	6.65865e-05	9.14294e-05	0.0707488	729	721
5	EPHA3	0.00190975	0.00231414	0.0703965	730	817
5	NPR1	6.78202e-05	9.29944e-05	0.0702876	731	722
5	RSPO2	2.8178e-05	4.01963e-05	0.0701519	732	694
5	IL7R	0.00148419	0.00182983	0.0701196	733	803
5	IL17A	0.000482139	0.000615893	0.0698627	734	775
5	CD34	0.00162539	0.00199645	0.0698579	735	806
5	PDGFD	0.000421889	0.000541725	0.0697621	736	771
5	ITGB6	0.000418386	0.000537925	0.0694596	737	770
5	IL36G	6.61431e-05	9.09468e-05	0.0693125	738	720
5	EFNA5	0.000642787	0.000813758	0.0691824	739	782
5	ADGRE1	1.80346e-05	2.60765e-05	0.0688539	740	684
5	BMP3	0.000525085	0.000666455	0.0687913	741	780
5	EFNB2	0.00167942	0.00205771	0.0687067	742	808
5	MKI67	0.00221428	0.00266036	0.0684963	743	824
5	S100A2	0.00051832	0.000658712	0.0671282	745	779
5	DMBT1	0.000177865	0.000237633	0.067029	746	741
5	FGG	0.000151787	0.000203341	0.0666008	747	739
5	CXCL17	0.00315257	0.0037603	0.0661217	748	830
5	BMP2	0.00201283	0.00243013	0.066049	749	820
5	VTN	0.000723533	0.000912481	0.0659662	750	785
5	SCGB3A1	0.000947926	0.00118941	0.0654383	751	789
5	BMP6	0.000415931	0.000535464	0.0653178	752	769
5	RARG	0.00179829	0.00219218	0.0650528	754	812
5	PROK2	0.000322666	0.000421424	0.0650046	755	758
5	TM4SF1	0.00311779	0.00372329	0.0649257	756	829
5	LTF	0.000221708	0.00029383	0.0637523	758	747
5	ACKR1	0.000380334	0.000493487	0.0634434	759	763
5	ARG1	0.000339816	0.000442656	0.0632703	760	760
5	ETNPPL	0.00118401	0.00147443	0.0632587	761	795
5	KRT10	0.000632119	0.000801278	0.0627361	762	781
5	PTGS2	0.00204019	0.00245717	0.0622576	764	822
5	IL12A	0.00122949	0.00152914	0.0619557	765	796
5	JCHAIN	0.000294057	0.000385075	0.0616444	767	756
5	IL17RE	0.00150192	0.00184937	0.0614925	768	804
5	NCR1	0.000248097	0.000327052	0.0611046	769	751
5	NRXN3	0.001379	0.00170438	0.0608727	770	801
5	BMP5	0.000213422	0.000283228	0.0606525	771	746
5	MSMB	0.000120089	0.000161973	0.0600796	773	734
5	CEACAM6	0.000199132	0.00026533	0.0599958	774	743
5	GDNF	0.00171751	0.00210177	0.0587351	776	809
5	BRCA1	0.00123595	0.00153525	0.0576837	777	797
5	CCL7	0.000366129	0.000476305	0.057629	778	761
5	LCN2	0.00104701	0.00131042	0.0573974	779	791
5	CDH1	0.00300657	0.00359481	0.0568519	780	828
5	GZMK	0.00279404	0.00334474	0.0566996	782	827
5	GC	0.00223595	0.00268314	0.0549546	784	825
5	NRXN1	0.0013169	0.00162966	0.0548096	785	800
5	COL12A1	0.00373618	0.00441914	0.0547513	786	837
5	CLEC4D	0.00189078	0.00229396	0.054641	787	816
5	KLRB1	0.00394996	0.00464978	0.0543538	788	841
5	NRG1	0.00162373	0.00199645	0.0537769	791	805
5	MS4A1	0.00181325	0.0022053	0.0537671	792	814
5	TIGIT	0.00363773	0.00430783	0.0534862	794	836
5	IL2	0.00118044	0.00147184	0.0532182	795	794
5	TEK	0.00200254	0.00242065	0.0531726	796	819
5	IFNG	0.00115791	0.00144556	0.0529591	798	793
5	SERPINB5	0.00164021	0.00201216	0.0522519	800	807
5	CPB1	0.00100186	0.0012555	0.052014	801	790
5	GZMA	0.00389982	0.00459621	0.0515283	802	840
5	IFNA1	0.00262494	0.00314612	0.0513739	805	826
5	RSPO3	0.000739914	0.000931952	0.051354	806	786
5	PSCA	0.00470009	0.00550662	0.0511589	807	845
5	TWIST2	0.0038338	0.00452918	0.0507706	810	838
5	ADGRF5	0.00883193	0.0102504	0.0502089	813	853
5	MMP16	0.00753784	0.00875876	0.0498222	814	852
5	TSLP	0.00331685	0.00394199	0.0495338	815	833
5	ADGRG2	0.00043374	0.000556221	0.0492894	817	772
5	DLL3	0.00404528	0.00475633	0.0491151	819	842
5	GZMB	0.00731937	0.00852491	0.048404	820	850
5	MMP10	0.00331192	0.00394087	0.0475898	823	832
5	PPBP	0.00325692	0.00388008	0.0472753	825	831
5	MMP8	0.00357054	0.00423841	0.0462759	826	834
5	STMN2	0.00615276	0.00719154	0.0456992	828	847
5	ACTG2	0.00944955	0.0109161	0.0424645	831	857
5	EOMES	0.00925931	0.0107213	0.0416479	834	855
5	FABP4	0.00909816	0.010547	0.0403252	842	854
5	RAD51	0.00442028	0.00519108	0.0356332	855	843
8	CD74	0	0	4.97715	1	2
8	C1QC	0	0	4.63243	2	3
8	CD163	0	0	4.08276	3	4
8	C1QA	5.40202e-298	1.0696e-295	3.68288	4	5
8	CD68	9.38251e-286	1.54811e-283	3.62157	5	6
8	C1QB	2.30116e-269	3.2545e-267	3.52753	6	7
8	GPNMB	6.66174e-229	8.2439e-227	3.34602	7	8
8	HLA-DRB1	8.13514e-229	8.94866e-227	3.09743	8	9
8	HLA-DRA	5.12666e-215	4.2295e-213	2.99024	9	12
8	GPX1	4.85356e-222	4.3682e-220	2.98913	10	11
8	PSAP	2.23921e-224	2.21682e-222	2.92975	11	10
8	HLA-C	5.73697e-214	4.36892e-212	2.84283	12	13
8	LYZ	1.10177e-184	6.41619e-183	2.752	13	17
8	HLA-DPA1	6.23213e-188	3.85613e-186	2.73405	14	16
8	HLA-B	1.45472e-184	8.00095e-183	2.63417	15	18
8	HLA-DQB1	8.9029e-175	4.40694e-173	2.57864	16	20
8	HLA-A	2.7371e-177	1.42617e-175	2.50813	17	19
8	ITGB2	4.47464e-168	2.10947e-166	2.44686	18	21
8	CD14	7.91805e-151	3.4082e-149	2.36397	19	23
8	B2M	4.1812e-149	1.72474e-147	2.33555	20	24
8	HLA-DRB5	1.53372e-118	5.83994e-117	1.90734	21	26
8	HLA-E	6.48714e-110	2.21457e-108	1.85814	22	29
8	HLA-DPB1	1.60154e-115	5.6626e-114	1.80938	23	28
8	MALAT1	1.45281e-83	3.34484e-82	1.75568	24	43
8	CD81	2.30734e-91	6.1737e-90	1.73921	25	37
8	FOS	3.02558e-87	7.48831e-86	1.66172	26	40
8	HLA-DQA1	1.32632e-99	4.10331e-98	1.6077	27	32
8	CXCR4	3.79193e-98	1.10412e-96	1.58582	28	34
8	SAT1	1.73506e-95	4.90775e-94	1.5551	29	35
8	CD53	9.47863e-93	2.60662e-91	1.51392	30	36
8	RGS1	1.22221e-87	3.10253e-86	1.50331	31	39
8	NEAT1	2.90569e-61	5.3271e-60	1.42966	32	54
8	GLUL	2.47942e-62	4.63137e-61	1.41101	33	53
8	GFAP	1.08181e-48	1.52999e-47	1.40404	34	70
8	TYROBP	1.17921e-83	2.77956e-82	1.38992	35	42
8	CXCL16	5.54008e-78	1.22267e-76	1.33287	36	44
8	DUSP1	4.3711e-66	8.48507e-65	1.33117	37	51
8	CFD	5.55758e-78	1.22267e-76	1.32715	38	45
8	FCGR3A	4.99116e-72	9.88249e-71	1.31089	39	50
8	IFNGR1	2.28232e-72	4.61122e-71	1.30843	40	49
8	MERTK	1.03227e-76	2.17435e-75	1.26014	41	47
8	CD37	1.49401e-72	3.08139e-71	1.25626	42	48
8	CSF1R	3.65102e-58	6.23191e-57	1.1658	43	58
8	APOD	8.13697e-41	9.94518e-40	1.15079	44	81
8	SRGN	2.8545e-59	4.95781e-58	1.12563	45	57
8	ZFP36	1.07355e-49	1.58629e-48	1.09367	46	67
8	LGALS9	7.35671e-57	1.1747e-55	1.03836	47	62
8	ITGAX	4.65868e-55	7.20639e-54	1.03615	48	64
8	MS4A4A	2.96306e-61	5.33352e-60	1.00905	49	55
8	SELENOP	1.11781e-41	1.43718e-40	1.00664	50	77
8	FCER1G	1.38998e-57	2.33235e-56	1.00501	51	59
8	RPL21	1.50876e-40	1.82155e-39	0.957731	52	82
8	IL10RA	1.35108e-54	2.0578e-53	0.946425	53	65
8	NFKBIA	5.96444e-45	7.97945e-44	0.939679	54	74
8	IER3	2.00022e-46	2.78904e-45	0.92531	55	71
8	MZT2A	2.91111e-28	2.66852e-27	0.899454	56	108
8	TLR2	3.01309e-41	3.7759e-40	0.89374	57	79
8	CLEC7A	1.44263e-49	2.06986e-48	0.867159	58	69
8	JUNB	7.26271e-28	6.53644e-27	0.799216	59	110
8	MAF	1.459e-36	1.64138e-35	0.796528	60	88
8	CSF2RA	9.15554e-42	1.19263e-40	0.78581	61	76
8	GSTP1	2.198e-28	2.03366e-27	0.768526	62	107
8	TLR4	9.66439e-40	1.15274e-38	0.767618	63	83
8	IFNGR2	9.3627e-38	1.0778e-36	0.765376	64	86
8	MRC1	5.27237e-45	7.15019e-44	0.765187	65	73
8	RPL34	7.8956e-30	7.66338e-29	0.749307	66	102
8	TNFRSF14	4.31618e-36	4.7478e-35	0.734467	67	90
8	DCN	2.02991e-30	2.00961e-29	0.732562	68	100
8	GADD45B	2.13483e-30	2.09255e-29	0.728969	69	101
8	CIITA	1.94177e-41	2.46455e-40	0.725904	70	78
8	TGFB1	1.74445e-33	1.857e-32	0.697083	71	93
8	FPR1	2.02159e-33	2.12912e-32	0.690605	72	94
8	TGFBR1	2.4448e-29	2.34986e-28	0.665219	73	103
8	VSIR	1.77728e-32	1.83282e-31	0.661067	74	96
8	CD63	2.25588e-17	1.43162e-16	0.643522	75	156
8	RPL37	1.77638e-23	1.37392e-22	0.632702	76	128
8	IL13RA1	7.80063e-29	7.35488e-28	0.618748	77	105
8	CCL3	4.63564e-26	3.99068e-25	0.61547	78	115
8	BTG1	2.49752e-25	2.04342e-24	0.594157	79	121
8	FYB1	8.77782e-31	8.86739e-30	0.589618	80	98
8	RPL22	5.26311e-20	3.66935e-19	0.572509	81	142
8	SLC40A1	3.43578e-29	3.2706e-28	0.568953	82	104
8	CSF3R	2.33271e-31	2.38081e-30	0.559399	83	97
8	SERPINA1	1.70852e-28	1.59569e-27	0.557687	84	106
8	LTBR	6.80499e-26	5.8077e-25	0.553375	85	116
8	AXL	1.55876e-25	1.29678e-24	0.540864	86	119
8	COTL1	2.10156e-19	1.43486e-18	0.536307	87	145
8	LAIR1	7.87761e-26	6.66567e-25	0.535602	88	117
8	PTPRC	2.99977e-27	2.67547e-26	0.516726	89	111
8	HCK	2.37843e-26	2.06548e-25	0.512794	90	114
8	CMKLR1	1.56795e-24	1.23196e-23	0.511873	91	126
8	CD84	1.73164e-25	1.4286e-24	0.501903	92	120
8	S100A4	2.49851e-21	1.81877e-20	0.499962	93	136
8	MX1	6.10562e-21	4.28693e-20	0.499436	94	141
8	IL18	5.37814e-25	4.32875e-24	0.488109	95	123
8	CTNNB1	2.62317e-15	1.50112e-14	0.484107	96	173
8	CCL3L3	3.02672e-21	2.17134e-20	0.477098	97	138
8	MMP2	1.5144e-22	1.12726e-21	0.475188	98	133
8	FGR	2.0045e-24	1.56256e-23	0.47248	99	127
8	TNFRSF1B	3.59614e-23	2.75983e-22	0.467323	100	129
8	CYP1B1	4.81293e-23	3.66523e-22	0.465747	101	130
8	ENTPD1	5.48438e-23	4.14468e-22	0.463997	102	131
8	HMGB2	5.48031e-19	3.66589e-18	0.45419	103	148
8	FES	1.04328e-19	7.22271e-19	0.446154	104	143
8	IGF2R	7.95036e-17	4.7993e-16	0.443533	105	164
8	IGF2	1.96368e-18	1.30473e-17	0.443264	106	149
8	IL16	3.67965e-21	2.60204e-20	0.439249	107	140
8	ARHGDIB	5.5757e-22	4.08885e-21	0.433775	108	135
8	HSPA1B	1.81552e-12	9.26475e-12	0.430464	109	194
8	TGFBI	3.00477e-21	2.17133e-20	0.429514	110	137
8	HSPA1A	1.79758e-10	8.47429e-10	0.425242	111	210
8	SELPLG	3.02161e-19	2.0489e-18	0.424109	112	146
8	GAS6	5.16855e-17	3.17817e-16	0.423254	113	161
8	RBPJ	1.06202e-16	6.37211e-16	0.422192	114	165
8	RAC1	1.37895e-12	7.07337e-12	0.420305	115	193
8	SYK	3.5911e-21	2.55769e-20	0.419994	116	139
8	TGFBR2	3.62846e-17	2.25923e-16	0.415926	117	159
8	CCL4	2.51112e-17	1.58344e-16	0.414193	118	157
8	IL17RA	3.37226e-17	2.113e-16	0.412095	119	158
8	CCR1	4.41971e-18	2.87863e-17	0.410068	120	152
8	RGS2	4.35815e-14	2.37064e-13	0.399408	121	182
8	OLR1	4.29217e-19	2.89064e-18	0.385004	122	147
8	OAS2	1.98346e-16	1.17582e-15	0.379342	123	167
8	IL6R	3.74184e-16	2.20502e-15	0.375709	124	168
8	BST2	8.56647e-14	4.55957e-13	0.372092	125	186
8	ENG	1.60993e-14	8.95409e-14	0.371779	126	178
8	FAM107A	1.82127e-07	7.18349e-07	0.365704	127	251
8	TLR7	5.80048e-18	3.72888e-17	0.36502	128	154
8	GPX3	7.40491e-11	3.52445e-10	0.356768	129	208
8	TLR1	1.3576e-15	7.85978e-15	0.353623	130	171
8	CD83	2.88261e-14	1.57667e-13	0.349075	131	181
8	LGALS3	1.81152e-07	7.1736e-07	0.332114	132	250
8	PECAM1	2.29671e-13	1.19671e-12	0.328215	133	190
8	GPR183	1.69409e-17	1.08203e-16	0.325997	134	155
8	PPARG	1.5068e-15	8.67285e-15	0.323865	135	172
8	RPL32	4.76703e-10	2.17482e-09	0.323742	136	217
8	HSP90B1	1.4499e-07	5.78791e-07	0.317565	137	248
8	OAS1	1.56979e-13	8.26643e-13	0.315389	138	188
8	IL2RA	1.95323e-14	1.07427e-13	0.314834	139	180
8	LPAR5	1.69215e-11	8.25235e-11	0.311703	140	203
8	HAVCR2	8.44579e-15	4.75076e-14	0.310926	141	176
8	ITGAM	1.11628e-11	5.5256e-11	0.305999	142	200
8	IL10RB	6.10178e-12	3.08202e-11	0.305099	143	196
8	CD4	1.116e-13	5.90823e-13	0.301528	144	187
8	S100A9	1.08078e-09	4.8635e-09	0.300715	145	220
8	FFAR4	6.35313e-12	3.19269e-11	0.297783	146	197
8	IFITM3	3.29355e-05	0.000107611	0.28196	147	303
8	TNFRSF1A	1.5096e-06	5.57652e-06	0.278414	148	268
8	JAK1	4.86681e-08	2.02443e-07	0.275832	149	238
8	CD33	4.43545e-13	2.28703e-12	0.275659	150	192
8	CD300A	1.9034e-12	9.66341e-12	0.274964	151	195
8	CXCL8	1.14566e-11	5.64283e-11	0.268673	152	201
8	OAS3	1.83911e-09	8.12823e-09	0.267861	153	224
8	IFITM1	6.20622e-07	2.36314e-06	0.267451	154	260
8	PTGS1	1.04498e-11	5.19864e-11	0.267214	155	199
8	BTK	1.99535e-11	9.68331e-11	0.266032	156	204
8	FCGBP	8.74099e-09	3.74614e-08	0.263804	157	231
8	CXCL12	3.7466e-10	1.72518e-09	0.261746	158	215
8	LYN	1.59874e-09	7.09754e-09	0.259692	159	223
8	TYK2	6.29198e-05	0.000199649	0.254922	160	312
8	IFI27	1.55529e-08	6.60832e-08	0.253623	161	233
8	CXCL3	5.27685e-09	2.28126e-08	0.24875	162	229
8	C5AR2	2.39656e-10	1.12445e-09	0.248005	163	211
8	RUNX3	1.56306e-09	6.97041e-09	0.244498	164	222
8	IL4R	9.9639e-10	4.50423e-09	0.244039	165	219
8	XBP1	1.69855e-08	7.15561e-08	0.240193	166	235
8	JAK2	2.59725e-09	1.13773e-08	0.237827	167	226
8	CD52	1.02695e-10	4.86448e-10	0.237497	168	209
8	CSF2RB	2.58376e-10	1.20656e-09	0.233339	169	212
8	CFLAR	1.27714e-07	5.16068e-07	0.227734	170	245
8	MMP14	2.56049e-07	9.97986e-07	0.22385	171	254
8	THBS1	2.95768e-07	1.14821e-06	0.222555	172	255
8	NOTCH2	8.45716e-09	3.64026e-08	0.220538	173	230
8	CSK	1.68379e-07	6.69458e-07	0.220052	174	249
8	PDGFC	1.26155e-07	5.11859e-07	0.217315	175	244
8	IRF3	1.86508e-05	6.24823e-05	0.213996	176	295
8	STAT5A	2.96911e-07	1.14821e-06	0.213843	177	256
8	ETV5	7.58935e-06	2.61793e-05	0.211775	178	287
8	CD164	3.33069e-08	1.3972e-07	0.211225	179	236
8	BCL2	1.59223e-06	5.81663e-06	0.207248	180	271
8	IL1B	5.23897e-08	2.17012e-07	0.206536	181	239
8	EIF5A	0.000760592	0.00215755	0.204599	182	349
8	STAT1	8.50346e-06	2.92307e-05	0.203944	183	288
8	RELT	6.34989e-07	2.40858e-06	0.201145	184	261
8	CASP8	3.97906e-09	1.73536e-08	0.200073	185	227
8	ST6GAL1	1.05485e-07	4.31528e-07	0.199454	186	242
8	CD55	5.09928e-07	1.94915e-06	0.198198	187	259
8	RXRA	1.318e-07	5.30413e-07	0.196042	188	246
8	AHR	1.96567e-07	7.69174e-07	0.195036	189	253
8	CCND1	2.95245e-05	9.67855e-05	0.194829	190	302
8	HCST	7.24885e-07	2.72866e-06	0.19336	191	263
8	BAX	5.83751e-05	0.000186424	0.191725	192	310
8	HSP90AB1	0.00793048	0.0194336	0.191142	193	404
8	STAT6	4.72664e-08	1.97442e-07	0.186836	194	237
8	ITGB1	7.91623e-05	0.000247226	0.186355	195	317
8	G6PD	2.66177e-05	8.78383e-05	0.181132	196	300
8	CD48	3.22779e-07	1.24339e-06	0.180547	197	257
8	CD59	0.000100512	0.000309991	0.179257	198	321
8	RB1	3.98561e-06	1.40418e-05	0.17774	199	281
8	VEGFB	3.86956e-05	0.000126015	0.175886	200	304
8	HDAC3	6.55577e-05	0.000207355	0.174046	201	313
8	ICAM1	2.08171e-05	6.91573e-05	0.171675	202	298
8	TNFSF12	8.88192e-07	3.31815e-06	0.169224	203	265
8	IL1R1	3.03785e-06	1.08183e-05	0.169004	204	278
8	CCL4L2	2.84437e-06	1.01658e-05	0.168607	205	277
8	TNFRSF10B	5.5529e-05	0.000177908	0.16779	206	309
8	CCL18	1.37377e-07	5.50621e-07	0.167755	207	247
8	MAPK14	0.000126872	0.000388865	0.164371	208	323
8	CCL5	1.703e-05	5.7346e-05	0.163262	209	294
8	PDGFB	1.40815e-06	5.22125e-06	0.161329	211	267
8	CXCL2	1.07332e-05	3.6641e-05	0.156915	212	290
8	IL10	5.43583e-06	1.89488e-05	0.156183	213	284
8	NR1H3	1.49617e-05	5.07265e-05	0.155837	214	292
8	NLRP3	1.22537e-06	4.5606e-06	0.153252	215	266
8	MGP	0.00176179	0.00475252	0.152523	216	367
8	CLEC2B	1.89813e-05	6.3271e-05	0.151204	217	297
8	NLRC5	6.01928e-05	0.000191611	0.149634	218	311
8	CCRL2	2.51008e-06	9.03628e-06	0.149503	219	275
8	HIF1A	0.000275287	0.000811115	0.14732	221	336
8	RELA	0.000281727	0.000827625	0.146587	222	337
8	VHL	0.000896848	0.00251524	0.144783	223	353
8	IFNAR2	0.000171059	0.000511627	0.144441	224	331
8	SMAD2	0.000954442	0.00266168	0.139628	225	355
8	BID	0.000340393	0.000991145	0.139451	226	340
8	TLR5	2.51837e-05	8.33841e-05	0.138284	227	299
8	IGF1	0.000145225	0.000438331	0.133244	228	328
8	CLEC12A	5.41102e-05	0.000173926	0.132416	229	308
8	RPS4Y1	0.00293716	0.00771296	0.130888	230	377
8	HPGDS	0.000129278	0.000395015	0.125551	231	324
8	OSM	0.000130463	0.000397409	0.125535	232	325
8	ICOSLG	0.00352906	0.00914599	0.124074	233	382
8	IRF4	8.7386e-05	0.00027035	0.122009	234	320
8	TNFSF8	3.97145e-05	0.000128909	0.120413	235	305
8	CLEC4E	2.67697e-05	8.80466e-05	0.120065	236	301
8	ACVR1B	0.000250702	0.000740881	0.119845	237	335
8	HMGN2	0.000535773	0.00153743	0.119749	238	345
8	ITGAL	8.14649e-05	0.000252822	0.119432	239	319
8	MAML2	0.000691297	0.00196662	0.118639	241	348
8	CD69	0.0002083	0.00061927	0.116398	242	333
8	IL32	0.00392282	0.0100751	0.114673	245	385
8	PTPRCAP	0.000289916	0.000848726	0.113374	246	338
8	OASL	0.000673216	0.00192625	0.112145	248	346
8	CLEC5A	0.000110002	0.000338203	0.111998	249	322
8	ITGA9	0.00525505	0.0132717	0.111946	250	392
8	PPARD	0.00233836	0.00620355	0.110985	251	373
8	CST7	0.000219449	0.000650461	0.110364	252	334
8	MARCO	0.000153779	0.000462739	0.110119	253	329
8	PPARA	0.000772441	0.00218491	0.109919	254	350
8	SRC	0.00203734	0.00545126	0.109805	255	370
8	H2AZ1	0.00317979	0.00828419	0.107978	256	380
8	AKT1	0.00800077	0.0195574	0.106418	257	405
8	CD3E	0.00182784	0.00491728	0.106202	258	368
8	TNFSF10	0.000484268	0.00139368	0.104892	259	344
8	NR3C1	0.00307738	0.00803854	0.104684	260	379
8	IFIH1	0.00392829	0.0100751	0.102628	261	386
8	RAC2	0.0039961	0.0102226	0.100634	262	387
8	TNFRSF11A	0.00091697	0.00256441	0.0987634	264	354
8	POU5F1	0.00145088	0.00395695	0.098168	265	363
8	SIGIRR	0.00140245	0.00383542	0.0981303	266	362
8	IGKC	0.00549199	0.0138348	0.0975967	267	393
8	COL6A3	0.00151058	0.00410846	0.0971971	268	364
8	CD86	0.000837103	0.00236106	0.0962978	269	351
8	IL1A	0.00237414	0.00626772	0.0957077	270	375
8	WNT10B	0.00175863	0.00475252	0.0954287	271	366
8	CX3CR1	0.00294644	0.00771687	0.0946494	273	378
8	WNT5A	0.0056668	0.0142389	0.0944072	274	394
8	KLRK1	0.0021822	0.00582313	0.0932594	275	371
8	IL2RG	0.00202464	0.00543197	0.0928533	276	369
8	CLEC10A	0.00101654	0.00280328	0.0928374	277	359
8	CD209	0.00386112	0.00995444	0.0900988	282	384
8	BMPR2	0.00897736	0.0218368	0.0869977	287	407
8	HTT	0.00589164	0.014692	0.08614	289	397
8	AREG	0.00234356	0.00620355	0.086121	290	374
8	IL17B	0.00768821	0.0188867	0.086111	291	403
8	CXCL10	0.00433867	0.0110703	0.0825815	294	388
8	LAG3	0.00496029	0.0125915	0.0807232	297	390
8	ATG5	0.0058736	0.014684	0.0802328	299	396
8	IL12RB2	0.00723542	0.017863	0.0792835	301	401
8	TLR8	0.00571317	0.0143191	0.0791071	302	395
8	MAPK13	0.0068969	0.0170698	0.0787984	304	400
8	KRT20	0.00920718	0.0223409	0.0724923	318	408
9	SPP1	0	0	4.65732	1	2
9	C1QC	6.10574e-70	8.63526e-68	2.81095	2	7
9	C1QA	2.24074e-61	2.46482e-59	2.59828	3	9
9	CD74	2.3805e-57	2.14245e-55	2.55144	4	11
9	C1QB	2.97863e-46	1.63825e-44	2.10771	5	18
9	CD14	2.71856e-43	1.34569e-41	2.02657	6	20
9	CD163	4.80928e-42	2.26723e-40	1.95802	7	21
9	PSAP	9.32099e-27	2.56327e-25	1.58362	8	36
9	CD68	1.00277e-29	3.42327e-28	1.55277	9	29
9	HLA-DRB1	2.30795e-27	6.72021e-26	1.44496	10	34
9	GPNMB	1.50233e-25	4.01975e-24	1.39994	11	37
9	ITGB2	7.46298e-25	1.89445e-23	1.25287	12	39
9	HLA-DRA	6.10158e-21	1.23277e-19	1.15543	13	49
9	GPX1	4.22229e-18	7.4644e-17	1.13219	14	56
9	HLA-B	2.15265e-15	3.08858e-14	1.08848	15	69
9	FCGR3A	1.57217e-20	3.05187e-19	1.06979	16	51
9	HLA-DQB1	1.34356e-16	2.18054e-15	0.955241	17	61
9	HLA-C	5.24293e-12	6.03547e-11	0.938522	18	86
9	SRGN	1.72202e-16	2.74968e-15	0.89781	19	62
9	HLA-DPA1	6.60109e-13	8.37831e-12	0.845477	20	78
9	FCGBP	2.26988e-16	3.56696e-15	0.823707	21	63
9	S100A9	1.85681e-14	2.47785e-13	0.781955	22	74
9	HLA-DRB5	8.60204e-13	1.03854e-11	0.752053	23	82
9	HLA-A	7.03156e-08	5.27367e-07	0.737381	24	132
9	APOD	3.15899e-08	2.50192e-07	0.729126	25	125
9	ITGAX	1.21981e-11	1.34179e-10	0.672925	26	90
9	COL1A1	1.16221e-08	9.75078e-08	0.651788	27	118
9	CXCL16	1.20125e-10	1.23878e-09	0.621147	28	96
9	CD53	2.27408e-08	1.83035e-07	0.496442	29	123
9	B2M	0.00012746	0.000621605	0.480305	30	203
9	CSF1R	1.31881e-06	8.47808e-06	0.476313	31	154
9	FPR1	3.7312e-08	2.90857e-07	0.470601	32	127
9	MAF	5.02411e-07	3.43025e-06	0.465543	33	145
9	CD37	6.39938e-08	4.87337e-07	0.46002	34	130
9	TLR2	7.46028e-06	4.31911e-05	0.420843	35	171
9	IL10RA	1.41599e-07	1.03076e-06	0.413036	36	136
9	TYROBP	1.94782e-06	1.20521e-05	0.41202	37	160
9	HLA-E	0.000112023	0.000557299	0.40351	38	199
9	FCER1G	6.93939e-07	4.54967e-06	0.393626	39	151
9	CCL3L3	4.65154e-06	2.77411e-05	0.351893	40	166
9	CD81	0.0054989	0.0167505	0.341846	41	325
9	HLA-DQA1	3.49496e-05	0.000190111	0.333752	42	182
9	CCL3	0.000115326	0.000570865	0.322163	43	200
9	LPAR5	5.19727e-05	0.000273686	0.315331	44	188
9	COL3A1	0.000595774	0.00248106	0.292703	45	237
9	RGS1	0.000394118	0.00171223	0.288252	46	226
9	LYZ	0.000640569	0.00260973	0.273799	47	243
9	CCR1	0.000183707	0.000866046	0.272933	48	210
9	CFD	0.000341206	0.00152848	0.272049	49	221
9	HLA-DPB1	0.000638214	0.00260973	0.270821	50	242
9	MARCO	1.20381e-05	6.88888e-05	0.269282	51	173
9	LGALS9	0.000900014	0.00354986	0.256404	53	251
9	CCL4	0.000343045	0.00152979	0.254856	54	222
9	MRC1	0.000104446	0.000522228	0.238442	55	198
9	SAT1	0.00304268	0.0102396	0.230616	56	294
9	ITGAM	0.00107492	0.00414073	0.229572	57	257
9	MERTK	0.00114832	0.00436156	0.222228	58	260
9	S100A8	0.000221798	0.00102607	0.220543	59	214
9	CD84	0.00053022	0.00222423	0.219471	60	236
9	IER3	0.00419091	0.0134272	0.21734	61	309
9	IL13RA1	0.00228498	0.00793729	0.215678	62	285
9	HAVCR2	0.000351429	0.0015532	0.215536	63	223
9	S100A4	0.00309826	0.0103275	0.214524	64	297
9	TGFBI	0.000657592	0.0026681	0.210323	65	244
9	CD83	0.00182306	0.00649217	0.208885	66	278
9	PTPRC	0.000779941	0.00312608	0.207411	67	247
9	CLEC7A	0.00199339	0.00702299	0.194893	68	281
9	ST6GAL1	0.00284489	0.00971187	0.184579	70	290
9	CCL4L2	0.0030845	0.0103164	0.174878	72	296
9	SELPLG	0.0074218	0.0216105	0.171175	73	340
9	IL18	0.00487705	0.0151357	0.164482	76	319
9	TLR1	0.00828147	0.0238132	0.159696	77	344
9	FGR	0.00609369	0.0181709	0.156575	79	332
9	HCK	0.00953223	0.0266158	0.152931	81	354
9	ARHGDIB	0.00934281	0.0263515	0.147793	82	351
9	CX3CR1	0.00823687	0.0237741	0.144753	85	343
9	CXCL8	0.00872877	0.0248318	0.143082	86	348
9	CLEC5A	0.00773548	0.0224578	0.128512	90	341
10	CD74	1.46245e-77	3.2905e-76	2.12257	1	44
10	C1QC	2.96031e-59	5.1416e-58	1.76282	2	57
10	CD163	7.09237e-62	1.27663e-60	1.68185	3	55
10	C1QA	3.73701e-52	5.96717e-51	1.57352	4	62
10	HLA-DRB1	9.16749e-36	1.03134e-34	1.16941	5	88
10	C1QB	3.04945e-19	2.03983e-18	0.786738	6	148
10	CD14	1.69859e-18	1.09909e-17	0.771567	7	153
10	GPNMB	9.75533e-16	5.71466e-15	0.673797	8	169
10	HLA-DRA	1.06041e-16	6.52055e-16	0.665111	9	161
10	HLA-DRB5	8.04267e-15	4.44818e-14	0.563232	10	179
10	ITGB2	3.19926e-14	1.6758e-13	0.553989	11	189
10	HLA-DPA1	2.3301e-11	1.09327e-10	0.537635	12	211
10	GPX1	2.35886e-09	1.01094e-08	0.523169	13	231
10	LYZ	1.75898e-13	9.02277e-13	0.49271	14	193
10	HLA-DQB1	4.94817e-11	2.3107e-10	0.488211	15	212
10	CD68	4.37258e-07	1.46245e-06	0.403839	16	296
10	CFD	3.92082e-10	1.73286e-09	0.381722	17	224
10	COL1A1	3.79267e-07	1.28587e-06	0.360933	18	292
10	HLA-DPB1	6.64069e-06	1.95082e-05	0.259978	19	337
10	FCGR3A	0.000461753	0.00111987	0.211232	20	408
10	IGF2	0.00032077	0.000801925	0.179827	21	396
10	HLA-DQA1	0.00099083	0.00226019	0.17435	22	434
10	DCN	0.0025835	0.00547679	0.17062	23	467
10	MRC1	0.0024216	0.00515567	0.115079	27	465
10	MARCO	0.00412041	0.00839238	0.0977275	31	486

## Sheet: Fig. 6E
Fig. 6E. Cell type interactions based on spatial proximity.
PRIMARY
unified_int	type_int	original	simulations	enrichm	p_higher_orig	p_lower_orig	p.adj_higher	p.adj_lower	PI_value	int_ranking	first_type	second_type
Vasc--Vasc	homo	1169	84.87	3.76821	0	1	0	1	11.3046	1	Vasc	Vasc
Fibroblast--Fibroblast	homo	1757	221.935	2.97924	0	1	0	1	8.93772	2	Fibroblast	Fibroblast
10--10	homo	608	86.781	2.79446	0	1	0	1	8.38338	3	10	10
MES--MES	homo	308	47.676	2.66632	0	1	0	1	7.99897	4	MES	MES
8--8	homo	866	135.673	2.6653	0	1	0	1	7.99591	5	8	8
9--9	homo	55	8.947	2.49309	0	1	0	1	7.47928	6	9	9
Immune--Immune	homo	515	97.727	2.38585	0	1	0	1	7.15756	7	Immune	Immune
OPC--OPC	homo	4087	875.715	2.22122	0	1	0	1	6.66365	8	OPC	OPC
10--Fibroblast	hetero	1295	276.954	2.22115	0	1	0	1	6.66344	9	10	Fibroblast
AC--AC	homo	1804	406.743	2.14627	0	1	0	1	6.4388	10	AC	AC
Blood--Blood	homo	14520	3898.26	1.89687	0	1	0	1	5.69061	11	Blood	Blood
8--Vasc	hetero	766	215.05	1.82786	0	1	0	1	5.48358	12	8	Vasc
5--5	homo	1235	361.606	1.7692	0	1	0	1	5.30761	13	5	5
5--OPC	hetero	3546	1127.95	1.65162	0	1	0	1	4.95485	14	5	OPC
5--AC	hetero	2408	768.514	1.64641	0	1	0	1	4.93924	15	5	AC
10--9	hetero	176	55.892	1.63745	0	1	0	1	4.91235	16	10	9
Immune--MES	hetero	419	137.063	1.60506	0	1	0	1	4.81519	17	Immune	MES
9--Fibroblast	hetero	231	89.612	1.35635	0	1	0	1	4.06905	18	9	Fibroblast
Fibroblast--Vasc	hetero	701	275.053	1.34653	0	1	0	1	4.03958	19	Fibroblast	Vasc
Glial--Glial	homo	4116	1620.63	1.34415	0	1	0	1	4.03246	20	Glial	Glial
AC--OPC	hetero	3011	1195.64	1.33173	0	1	0	1	3.9952	21	AC	OPC
5--8	hetero	1085	444.589	1.28524	0	1	0	1	3.85572	22	5	8
8--Fibroblast	hetero	840	346.991	1.27306	0	1	0	1	3.81917	23	8	Fibroblast
9--Immune	hetero	143	59.77	1.24464	0	1	0	1	3.73391	24	9	Immune
10--8	hetero	480	217.42	1.13893	0	1	0	1	3.4168	25	10	8
8--AC	hetero	976	471.338	1.04854	0	1	0	1	3.14562	26	8	AC
5--9	hetero	218	114.395	0.92435	0	1	0	1	2.77305	27	5	9
Blood--Immune	hetero	2341	1234.55	0.922588	0	1	0	1	2.76776	28	Blood	Immune
Glial--Immune	hetero	1493	796.956	0.904799	0	1	0	1	2.7144	29	Glial	Immune
9--MES	hetero	77	41.075	0.890511	0	1	0	1	2.67153	30	9	MES
9--Glial	hetero	435	240.13	0.854517	0	1	0	1	2.56355	31	9	Glial
AC--Glial	hetero	2819	1627.82	0.791871	0	1	0	1	2.37561	32	AC	Glial
Glial--OPC	hetero	4038	2379.78	0.762563	0	1	0	1	2.28769	33	Glial	OPC
10--Blood	hetero	1963	1163.18	0.754477	0	1	0	1	2.26343	34	10	Blood
Glial--MES	hetero	928	554.815	0.741074	0	1	0	1	2.22322	35	Glial	MES
9--OPC	hetero	297	177.447	0.739817	0	1	0	1	2.21945	36	9	OPC
Blood--MES	hetero	1394	861.466	0.693726	0	1	0	1	2.08118	37	Blood	MES
5--MES	hetero	425	262.808	0.691365	0	1	0	1	2.0741	38	5	MES
5--Glial	hetero	2398	1531.4	0.646644	0	1	0	1	1.93993	39	5	Glial
10--Immune	hetero	282	183.868	0.614307	0	1	0	1	1.84292	40	10	Immune
5--Vasc	hetero	488	350.715	0.475428	0	1	0	1	1.42628	41	5	Vasc
8--Glial	hetero	1277	936.89	0.446397	0	1	0	1	1.33919	42	8	Glial
AC--MES	hetero	374	278.424	0.424435	0	1	0	1	1.2733	43	AC	MES
8--9	hetero	92	69.929	0.390855	0.002	0.998	0.184	1	0.28643	47	8	9
10--Vasc	hetero	224	171.992	0.37922	0	1	0	1	1.13766	44	10	Vasc
Blood--Glial	hetero	6337	5024.48	0.334767	0	1	0	1	1.0043	45	Blood	Glial
Blood--Fibroblast	hetero	2330	1862.96	0.322578	0	1	0	1	0.967734	46	Blood	Fibroblast
10--MES	hetero	145	128.923	0.168312	0.078	0.928	1	1	-7.31e-05	58	10	MES
MES--OPC	hetero	450	407.896	0.141393	0.018	0.982	1	1	-6.14e-05	57	MES	OPC
8--OPC	hetero	755	690.236	0.129208	0.004	0.996	0.368	1	0.0559436	48	8	OPC
10--Glial	hetero	775	750.776	0.0457538	0.175	0.834	1	1	-1.99e-05	56	10	Glial
9--AC	hetero	121	121.579	-0.00683069	0.538	0.501	1	1	2.96505e-06	55	9	AC
9--Vasc	hetero	54	55.268	-0.0328831	0.582	0.463	1	1	1.42738e-05	54	9	Vasc
AC--Immune	hetero	376	400.495	-0.0908175	0.891	0.116	1	1	3.94218e-05	53	AC	Immune
5--Immune	hetero	349	376.04	-0.107363	0.926	0.082	1	1	4.66037e-05	52	5	Immune
Fibroblast--Immune	hetero	272	294.927	-0.11634	0.924	0.087	1	1	5.05007e-05	51	Fibroblast	Immune
Immune--OPC	hetero	539	584.358	-0.11636	0.979	0.023	1	1	5.05092e-05	50	Immune	OPC
AC--Vasc	hetero	339	371.859	-0.133095	0.962	0.045	1	1	5.77737e-05	49	AC	Vasc
Fibroblast--Glial	hetero	1020	1201.66	-0.236246	1	0	1	0	-0.708738	60	Fibroblast	Glial
AC--Fibroblast	hetero	491	602.005	-0.293512	1	0	1	0	-0.880535	61	AC	Fibroblast
9--Blood	hetero	304	373.504	-0.296172	1	0	1	0	-0.888516	62	9	Blood
Glial--Vasc	hetero	586	741.058	-0.338171	1	0	1	0	-1.01451	63	Glial	Vasc
Fibroblast--MES	hetero	157	204.685	-0.380512	1	0	1	0	-1.14154	64	Fibroblast	MES
Blood--Vasc	hetero	882	1149.47	-0.381737	1	0	1	0	-1.14521	65	Blood	Vasc
8--MES	hetero	121	160.651	-0.406001	1	0	1	0	-1.218	66	8	MES
MES--Vasc	hetero	92	126.665	-0.45706	1	0.001	1	0.092	-0.471466	59	MES	Vasc
OPC--Vasc	hetero	381	545.784	-0.517398	1	0	1	0	-1.5522	67	OPC	Vasc
10--5	hetero	195	354.243	-0.857953	1	0	1	0	-2.57386	68	10	5
8--Immune	hetero	118	230.576	-0.960524	1	0	1	0	-2.88157	69	8	Immune
Immune--Vasc	hetero	90	182.074	-1.00849	1	0	1	0	-3.02547	70	Immune	Vasc
5--Fibroblast	hetero	266	567.067	-1.08922	1	0	1	0	-3.26766	71	5	Fibroblast
8--Blood	hetero	543	1457.44	-1.42274	1	0	1	0	-4.26823	72	8	Blood
10--AC	hetero	131	376.093	-1.51438	1	0	1	0	-4.54315	73	10	AC
10--OPC	hetero	137	550.755	-1.99936	1	0	1	0	-5.99808	74	10	OPC
Blood--OPC	hetero	863	3697.13	-2.09769	1	0	1	0	-6.29308	75	Blood	OPC
AC--Blood	hetero	562	2519.07	-2.16226	1	0	1	0	-6.48677	76	AC	Blood
5--Blood	hetero	497	2377.59	-2.25589	1	0	1	0	-6.76767	77	5	Blood
Fibroblast--OPC	hetero	121	883.677	-2.85827	1	0	1	0	-8.57481	78	Fibroblast	OPC
RECURRENT
unified_int	type_int	original	simulations	enrichm	p_higher_orig	p_lower_orig	p.adj_higher	p.adj_lower	PI_value	int_ranking	first_type	second_type
Vasc--Vasc	homo	190	3.208	5.50429	0	1	0	1	16.5129	1	Vasc	Vasc
Fibroblast--Fibroblast	homo	222	4.931	5.23262	0	1	0	1	15.6979	2	Fibroblast	Fibroblast
9--9	homo	100	4.142	4.29588	0	1	0	1	12.8876	3	9	9
10--Fibroblast	hetero	121	5.582	4.21221	0	1	0	1	12.6366	4	10	Fibroblast
8--8	homo	20	0.181	4.15231	0	1	0	1	12.4569	5	8	8
10--10	homo	44	1.592	4.11779	0	1	0	1	12.3534	6	10	10
9--Fibroblast	hetero	162	8.961	4.03244	0	1	0	1	12.0973	7	9	Fibroblast
Fibroblast--Vasc	hetero	129	7.864	3.87441	0	1	0	1	11.6232	8	Fibroblast	Vasc
10--8	hetero	28	0.985	3.86884	0	1	0	1	11.6065	9	10	8
8--Fibroblast	hetero	38	1.967	3.7164	0	1	0	1	11.1492	10	8	Fibroblast
10--Vasc	hetero	65	4.326	3.63134	0	1	0	1	10.894	11	10	Vasc
10--9	hetero	70	5.081	3.54544	0	1	0	1	10.6363	12	10	9
8--Vasc	hetero	28	1.527	3.52056	0	1	0	1	10.5617	13	8	Vasc
5--8	hetero	28	2.337	3.11943	0	1	0	1	9.35829	14	5	8
Blood--Blood	homo	1778	212.226	3.06061	0	1	0	1	9.18183	15	Blood	Blood
5--5	homo	60	6.666	2.99226	0	1	0	1	8.97679	16	5	5
AC--AC	homo	1547	211.954	2.86179	0	1	0	1	8.58538	17	AC	AC
5--9	hetero	72	10.431	2.67494	0	1	0	1	8.02483	18	5	9
OPC--OPC	homo	762	126.205	2.58453	0	1	0	1	7.75358	19	OPC	OPC
8--9	hetero	16	1.841	2.58106	0	1	0	1	7.74319	20	8	9
5--AC	hetero	394	75.177	2.37443	0	1	0	1	7.12328	21	5	AC
10--Blood	hetero	192	36.338	2.36988	0	1	0	1	7.10965	22	10	Blood
Glial--Glial	homo	2289	468.77	2.28532	0	1	0	1	6.85596	23	Glial	Glial
Blood--Fibroblast	hetero	308	65.15	2.22379	0	1	0	1	6.67138	24	Blood	Fibroblast
Immune--Immune	homo	338	74.142	2.17359	0	1	0	1	6.52078	25	Immune	Immune
AC--OPC	hetero	1391	327.378	2.08373	0	1	0	1	6.25119	26	AC	OPC
MES--MES	homo	15007	3548.12	2.0802	0	1	0	1	6.2406	27	MES	MES
5--OPC	hetero	249	58.247	2.07711	0	1	0	1	6.23134	28	5	OPC
9--Vasc	hetero	32	7.14	2.01937	0	1	0	1	6.0581	29	9	Vasc
AC--Glial	hetero	2490	630.908	1.97894	0	1	0	1	5.93682	30	AC	Glial
5--Vasc	hetero	37	8.987	1.92788	0	1	0	1	5.78363	31	5	Vasc
Blood--Vasc	hetero	183	50.973	1.82387	0	1	0	1	5.47161	32	Blood	Vasc
Blood--Immune	hetero	893	251.966	1.82133	0	1	0	1	5.46399	33	Blood	Immune
10--Immune	hetero	77	21.504	1.79329	0	1	0	1	5.37988	34	10	Immune
9--Immune	hetero	120	34.758	1.75867	0	1	0	1	5.27601	35	9	Immune
Glial--OPC	hetero	1632	485.979	1.74559	0	1	0	1	5.23678	36	Glial	OPC
Glial--Immune	hetero	1205	373.57	1.68692	0	1	0	1	5.06077	37	Glial	Immune
Blood--Glial	hetero	1956	631.671	1.62912	0	1	0	1	4.88735	38	Blood	Glial
5--Glial	hetero	349	112.327	1.62686	0	1	0	1	4.88059	39	5	Glial
5--Fibroblast	hetero	36	11.536	1.56145	0	1	0	1	4.68434	40	5	Fibroblast
Fibroblast--Immune	hetero	112	38.253	1.52545	0	1	0	1	4.57634	41	Fibroblast	Immune
8--AC	hetero	37	12.703	1.47151	0	1	0	1	4.41452	42	8	AC
10--5	hetero	19	6.411	1.43226	0	1	0	1	4.29678	43	10	5
8--Glial	hetero	51	18.869	1.38799	0	1	0	1	4.16398	44	8	Glial
Immune--OPC	hetero	470	193.453	1.27631	0	1	0	1	3.82892	45	Immune	OPC
10--Glial	hetero	124	54.074	1.18248	0	1	0	1	3.54745	46	10	Glial
Immune--MES	hetero	2294	1027.06	1.15858	0	1	0	1	3.47573	47	Immune	MES
9--Glial	hetero	182	87.97	1.04045	0	1	0	1	3.12136	48	9	Glial
Glial--Vasc	hetero	158	76.575	1.03536	0	1	0	1	3.10609	49	Glial	Vasc
9--AC	hetero	122	59.157	1.03185	0	1	0	1	3.09556	50	9	AC
9--OPC	hetero	92	45.3	1.00622	0	1	0	1	3.01866	51	9	OPC
AC--Immune	hetero	502	249.852	1.00372	0	1	0	1	3.01117	52	AC	Immune
MES--OPC	hetero	2600	1337.22	0.95875	0	1	0	1	2.87625	53	MES	OPC
AC--Vasc	hetero	101	51.614	0.955051	0	1	0	1	2.86515	54	AC	Vasc
5--Immune	hetero	83	44.778	0.875735	0	1	0	1	2.6272	55	5	Immune
Immune--Vasc	hetero	56	30.373	0.861438	0	1	0	1	2.58432	56	Immune	Vasc
Blood--MES	hetero	2939	1735.98	0.759233	0	1	0	1	2.2777	57	Blood	MES
9--Blood	hetero	100	59.158	0.747527	0	1	0	1	2.24258	58	9	Blood
5--MES	hetero	515	307.865	0.740395	0	1	0	1	2.22118	59	5	MES
8--OPC	hetero	17	9.804	0.736431	0.021	0.989	1	1	-0.000319668	72	8	OPC
Fibroblast--Glial	hetero	146	96.464	0.592875	0	1	0	1	1.77862	60	Fibroblast	Glial
9--MES	hetero	359	241.747	0.568543	0	1	0	1	1.70563	61	9	MES
AC--MES	hetero	2364	1733.81	0.447062	0	1	0	1	1.34119	62	AC	MES
Glial--MES	hetero	3453	2578.82	0.420995	0	1	0	1	1.26299	63	Glial	MES
8--Blood	hetero	17	12.64	0.400153	0.133	0.918	1	1	-0.000173698	71	8	Blood
Blood--OPC	hetero	411	328.012	0.324504	0	1	0	1	0.973512	64	Blood	OPC
OPC--Vasc	hetero	48	39.524	0.274005	0.115	0.916	1	1	-0.000118939	70	OPC	Vasc
10--AC	hetero	42	36.196	0.209189	0.174	0.87	1	1	-9.08e-05	69	10	AC
8--Immune	hetero	7	7.601	-0.104504	0.627	0.524	1	1	4.5363e-05	68	8	Immune
AC--Blood	hetero	381	424.369	-0.155142	0.986	0.017	1	1	6.73438e-05	67	AC	Blood
AC--Fibroblast	hetero	52	64.495	-0.305392	0.947	0.062	1	1	0.000132564	66	AC	Fibroblast
10--OPC	hetero	18	28.158	-0.617892	0.986	0.03	1	1	0.000268213	65	10	OPC
5--Blood	hetero	48	75.228	-0.637539	1	0	1	0	-1.91262	73	5	Blood
10--MES	hetero	94	147.689	-0.646299	1	0	1	0	-1.9389	74	10	MES
MES--Vasc	hetero	113	209.889	-0.88745	1	0	1	0	-2.66235	75	MES	Vasc
Fibroblast--MES	hetero	120	266.124	-1.1425	1	0	1	0	-3.42751	76	Fibroblast	MES
8--MES	hetero	21	52.129	-1.272	1	0	1	0	-3.81599	77	8	MES
Fibroblast--OPC	hetero	12	50	-1.97199	1	0	1	0	-5.91596	78	Fibroblast	OPC
